# Supplementary material for: 4-(3-Methyl­anilino)-N-[N-(1-methyl­ethyl)carbamo­yl]pyridinium-3-sulfon­amidate (torasemide) methanol 0.25-solvate 0.25-hydrate
Source: Acta Crystallogr Sect E Struct Rep Online. 2009 Apr 8;65(Pt 5):o970–1. doi: 10.1107/S160053680901160X (PMC2977669; doi:10.1107/S160053680901160X)
Supplement: Supplementary file 2 [file e-65-0o970-Isup2.hkl]

#
# h,k,l, Fc-squared, Fo-squared, sigma(Fo-squared) and status flag
#
data_I
_shelx_title '     Tors Excalibur PXUltra CuKa 3.07.08  200 K  P2/n'
_shelx_refln_list_code          4
_shelx_F_calc_maximum      276.97
_exptl_crystal_F_000      1528.00
_reflns_d_resolution_high  0.8067
 
loop_
 _symmetry_equiv_pos_as_xyz
 'x, y, z'
 '-x+1/2, y, -z+1/2'
 '-x, -y, -z'
 'x-1/2, -y, z-1/2'
 
_cell_length_a    16.8477
_cell_length_b    11.5951
_cell_length_c    20.3256
_cell_angle_alpha  90.000
_cell_angle_beta  108.646
_cell_angle_gamma  90.000
 
_shelx_F_squared_multiplier     1.000
 
loop_
 _refln_index_h
 _refln_index_k
 _refln_index_l
 _refln_F_squared_calc
 _refln_F_squared_meas
 _refln_F_squared_sigma
 _refln_observed_status
   2   0   0    31165.62    30210.04    273.50 o
   4   0   0    47589.47    51245.08    393.94 o
   6   0   0     6633.21     6610.04     40.11 o
   8   0   0     1492.79     1697.13     26.44 o
  10   0   0      402.89      363.10      4.05 o
  12   0   0     4358.63     4138.58     33.71 o
  14   0   0      922.33      967.88      8.09 o
  16   0   0      272.02      322.91     14.73 o
  18   0   0       32.32       30.13     12.56 o
   1   1   0     7658.76     7081.79    101.48 o
   2   1   0      153.11       38.71      0.98 o
   3   1   0    33089.04    35162.50    236.68 o
   4   1   0     2009.78     1886.11     11.70 o
   5   1   0     2581.40     2506.47     19.51 o
   6   1   0     1806.60     1987.13     50.19 o
   7   1   0     6023.05     6268.54     70.87 o
   8   1   0      297.31      336.45     12.38 o
   9   1   0     3936.55     3874.15     27.11 o
  10   1   0      793.87      861.08      8.20 o
  11   1   0      213.70      197.38      2.63 o
  12   1   0      176.32      195.14      2.48 o
  13   1   0       62.99       63.12      2.02 o
  14   1   0      341.01      294.42      3.15 o
  15   1   0      103.82       90.39      2.23 o
  16   1   0        0.45        1.68      1.41 o
  17   1   0       24.42       26.96      4.89 o
  18   1   0        4.32        6.52      1.38 o
  19   1   0       66.20       70.14      3.51 o
   0   2   0    14509.61    10105.69     48.20 o
   1   2   0     9256.00     7974.95     40.18 o
   2   2   0    11128.25    11915.29     66.35 o
   3   2   0     9680.53     9461.63     39.25 o
   4   2   0     1404.94      871.98     13.91 o
   5   2   0    18228.60    17862.62    114.56 o
   6   2   0     2114.16     2152.42     12.24 o
   7   2   0     1311.15     1193.53     14.12 o
   8   2   0     1318.46     1466.11     28.27 o
   9   2   0        5.48        2.38      1.69 o
  10   2   0     1408.57     1343.62      8.36 o
  11   2   0       62.28       74.32      1.59 o
  12   2   0     1646.28     1721.79     11.48 o
  13   2   0       94.60       79.24      2.08 o
  14   2   0     1501.85     1684.58     11.75 o
  15   2   0      573.06      556.88      5.54 o
  16   2   0      109.05      128.23      3.95 o
  17   2   0      101.88       82.57      4.06 o
  18   2   0       12.64       11.17      1.36 o
  19   2   0        2.77        4.00      1.24 o
   0   3   0      135.26       71.00      5.26 o
   1   3   0     1230.36     1645.75     10.68 o
   2   3   0        1.61        9.19      1.61 o
   3   3   0     1668.58     1890.34     15.02 o
   4   3   0     3066.64     2631.13     20.87 o
   5   3   0      103.06      151.90      3.78 o
   6   3   0    12908.12    14514.27     49.02 o
   7   3   0      472.09      420.86     16.64 o
   8   3   0     4378.98     4246.22     38.64 o
   9   3   0       44.03       46.24      2.00 o
  10   3   0     1729.58     1693.58     16.43 o
  11   3   0       16.88       17.13      1.32 o
  12   3   0        0.11        3.57      1.51 o
  13   3   0       94.64       94.69      2.44 o
  14   3   0      113.07      105.37      2.34 o
  15   3   0       96.23      114.43      2.27 o
  16   3   0      161.51      169.66      2.79 o
  17   3   0        3.53        2.52      1.28 o
  18   3   0      146.17      142.51     10.90 o
  19   3   0       19.64        8.57      3.97 o
   0   4   0     4828.51     4687.26     45.45 o
   1   4   0     1327.63     1067.78     10.17 o
   2   4   0     3931.79     3628.43     20.68 o
   3   4   0     3770.08     3835.41     22.72 o
   4   4   0     2582.07     2480.70     20.30 o
   5   4   0      109.64       97.64      4.96 o
   6   4   0     2470.11     2335.65     20.78 o
   7   4   0     4637.44     4739.92     42.12 o
   8   4   0     1888.75     1814.20     25.77 o
   9   4   0     1230.33     1172.18     18.83 o
  10   4   0     1892.01     1773.52     21.22 o
  11   4   0      549.23      510.31      4.49 o
  12   4   0      178.83      203.10      3.71 o
  13   4   0      229.07      218.97      4.20 o
  14   4   0       47.60       60.62      2.32 o
  15   4   0     1069.41     1235.71     15.13 o
  16   4   0      356.18      402.40      4.53 o
  17   4   0      127.63      153.38      3.69 o
  18   4   0      105.13       91.23      5.05 o
   0   5   0     2689.04     3154.46    158.67 o
   1   5   0     2423.70     2685.11     70.18 o
   2   5   0       58.11       62.55      5.00 o
   3   5   0     2148.11     1918.05     19.04 o
   4   5   0     2453.27     2743.47     45.26 o
   5   5   0      227.57      293.39      8.31 o
   6   5   0     1539.10     1517.00     25.14 o
   7   5   0      424.20      508.84      6.02 o
   8   5   0      807.40      777.79     10.38 o
   9   5   0     1062.01      998.16      6.48 o
  10   5   0      248.02      213.24      7.38 o
  11   5   0      553.48      475.66      5.00 o
  12   5   0       64.05       41.26      1.95 o
  13   5   0       95.54      109.63      2.90 o
  14   5   0       90.66       79.86      2.12 o
  15   5   0       15.12       19.46      1.58 o
  16   5   0       85.99       90.95      2.24 o
  17   5   0        1.44        1.12      1.06 o
  18   5   0      250.51      233.00      3.86 o
   0   6   0      246.89      260.18     20.31 o
   1   6   0       18.49       14.16      4.05 o
   2   6   0     1284.57     1346.84     16.03 o
   3   6   0     4372.66     4735.72    101.58 o
   4   6   0     1358.16     1451.75     20.12 o
   5   6   0      178.56      211.75      3.18 o
   6   6   0     1820.10     1811.20     25.21 o
   7   6   0      244.08      213.02      3.85 o
   8   6   0     3034.49     3217.58     36.95 o
   9   6   0        0.02        3.72      1.61 o
  10   6   0       92.89       77.99      2.68 o
  11   6   0       65.36       74.21      2.89 o
  12   6   0     1069.34     1162.37     20.79 o
  13   6   0      305.92      355.81      5.27 o
  14   6   0      145.58      169.86      3.44 o
  15   6   0       12.83        8.40      1.37 o
  16   6   0        5.37        3.93      1.23 o
  17   6   0       68.80       61.67      1.76 o
   0   7   0      284.81      265.39      4.51 o
   1   7   0      562.21      803.29      7.77 o
   2   7   0      580.95      643.95      6.09 o
   3   7   0      885.70     1041.88      8.88 o
   4   7   0      299.18      305.01      5.20 o
   5   7   0       46.01       28.62      1.18 o
   6   7   0      375.85      323.75      3.68 o
   7   7   0       18.56       32.18      1.65 o
   8   7   0        1.43        6.31      1.40 o
   9   7   0       26.44       34.95      2.84 o
  10   7   0      623.51      649.66      6.65 o
  11   7   0      168.16      166.78      4.35 o
  12   7   0      151.85      147.40      3.65 o
  13   7   0        1.93        0.04      1.72 o
  14   7   0      175.19      193.64      5.61 o
  15   7   0       65.56      102.57      4.60 o
  16   7   0      191.76      185.83      8.89 o
  17   7   0        1.64        2.92      1.00 o
   0   8   0      139.09      141.97      3.89 o
   1   8   0      287.79      326.28      4.70 o
   2   8   0      916.91      888.22      6.83 o
   3   8   0     1439.18     1392.28     11.61 o
   4   8   0       97.44      134.85      1.98 o
   5   8   0     1064.56     1096.28     12.28 o
   6   8   0       32.93       30.83      1.76 o
   7   8   0       34.19       38.77      1.84 o
   8   8   0       17.83       17.06      1.44 o
   9   8   0        4.72       12.88      1.58 o
  10   8   0       14.24       19.44      1.82 o
  11   8   0      185.44      194.34      3.48 o
  12   8   0      120.46      147.22      3.00 o
  13   8   0       50.17       46.23      1.93 o
  14   8   0        7.58        5.67      1.08 o
  15   8   0      184.21      177.73      5.94 o
  16   8   0       77.71       60.55      3.43 o
   0   9   0    15158.78    15396.87    293.10 o
   1   9   0      368.42      424.77      3.48 o
   2   9   0     3210.99     3501.93     42.03 o
   3   9   0      189.56      213.02      4.10 o
   4   9   0       35.96       28.77      1.55 o
   5   9   0       84.96      114.63      2.94 o
   6   9   0      299.55      258.47      3.09 o
   7   9   0        1.65        8.60      1.30 o
   8   9   0        7.48        6.55      1.28 o
   9   9   0        0.28        7.02      1.40 o
  10   9   0       16.97        9.72      1.36 o
  11   9   0       10.59        4.77      1.30 o
  12   9   0      527.88      552.62     23.61 o
  13   9   0       78.35       79.07      2.35 o
  14   9   0      475.08      437.09     13.49 o
  15   9   0       16.46       12.06      1.44 o
   0  10   0      177.37      192.92      5.03 o
   1  10   0       35.67       32.88      1.59 o
   2  10   0       25.61       18.90      1.38 o
   3  10   0     2608.94     2710.82     27.59 o
   4  10   0      485.71      585.56      6.03 o
   5  10   0     2434.42     2507.42     30.22 o
   6  10   0      387.07      441.48      6.83 o
   7  10   0      850.96      799.15      6.63 o
   8  10   0      121.33      153.58      3.43 o
   9  10   0      175.76      175.82      3.47 o
  10  10   0       84.91      118.39      2.42 o
  11  10   0        0.58        9.11      1.52 o
  12  10   0       38.16       33.98      1.51 o
  13  10   0        4.88        6.23      1.25 o
  14  10   0       32.50       18.73      3.04 o
   0  11   0     2463.24     2682.18     20.91 o
   1  11   0       38.64       35.66      1.62 o
   2  11   0      211.55      240.55      2.86 o
   3  11   0      612.67      672.95      8.93 o
   4  11   0        1.79        2.57      1.64 o
   5  11   0      259.36      225.10      4.24 o
   6  11   0        3.85        6.24      1.39 o
   7  11   0        6.76       -1.10      1.59 o
   8  11   0       41.16       42.38      2.20 o
   9  11   0      205.32      235.75     11.88 o
  10  11   0       42.51       41.40      1.81 o
  11  11   0        0.45        1.35      1.24 o
  12  11   0      113.25       94.92      2.33 o
   0  12   0      706.65      741.00     32.24 o
   1  12   0       38.76       34.58      2.86 o
   2  12   0        0.87        1.85      1.52 o
   3  12   0       56.23       58.02      3.43 o
   4  12   0       37.35       38.34      2.42 o
   5  12   0       18.24       29.50      3.09 o
   6  12   0       25.24       33.88      2.64 o
   7  12   0      175.74      187.53      5.64 o
   8  12   0      363.06      396.74      7.64 o
   9  12   0      214.27      210.11      8.55 o
  10  12   0      140.44      126.21      5.60 o
   0  13   0      262.38       -0.46      6.63 o
   1  13   0      254.31      217.60     14.55 o
   2  13   0        1.23       -0.41      1.74 o
   3  13   0      438.13      521.20     12.90 o
   4  13   0       22.32       17.27      1.97 o
   5  13   0       12.81       12.11      1.74 o
   6  13   0       13.96        8.26      1.66 o
   7  13   0       36.56       26.63      1.81 o
   8  13   0       18.78       20.97      1.63 o
 -19   0   1      482.31      564.08     22.12 o
 -17   0   1      721.90      738.85     91.38 o
 -15   0   1        9.27        4.19      1.89 o
 -13   0   1       29.57       36.98      1.61 o
 -11   0   1       63.94       71.23      2.46 o
  -7   0   1     3232.56     2803.24     21.22 o
  -5   0   1     6310.71     5247.99     31.66 o
  -3   0   1     1614.03     1678.30     12.13 o
   1   0   1     2852.05     1874.29     15.48 o
   3   0   1    31894.79    34868.06    429.99 o
   5   0   1    24467.01    22879.54    104.17 o
   7   0   1      395.36      248.23     15.07 o
  11   0   1        6.41        8.43      1.63 o
  13   0   1      982.04     1086.25      7.98 o
  15   0   1      423.31      534.91      6.60 o
  17   0   1       12.20       15.87      2.07 o
  19   0   1       43.90       53.75      3.34 o
 -19   1   1        3.08        0.60      1.19 o
 -18   1   1      208.36      237.97      4.55 o
 -17   1   1       72.27       74.12      3.21 o
 -16   1   1      679.05      783.46      6.37 o
 -15   1   1        0.17        1.91      1.39 o
 -14   1   1     1199.58     1223.25      7.31 o
 -13   1   1      339.55      356.32      2.95 o
 -12   1   1       20.95       29.88      1.20 o
 -11   1   1      149.65      113.98      2.22 o
 -10   1   1      182.91      164.62      2.18 o
  -9   1   1     1386.38     1375.36     15.96 o
  -8   1   1     2023.65     1802.27    182.25 o
  -7   1   1      444.07      388.01      7.38 o
  -6   1   1     3681.79     3337.28     34.60 o
  -5   1   1      392.51      361.71      4.00 o
  -4   1   1    50053.55    54786.42    346.14 o
  -3   1   1       67.29       73.80      1.63 o
  -2   1   1      168.92       65.98      1.72 o
  -1   1   1    19675.29    19468.57    492.67 o
   0   1   1    14506.99    14606.58     99.83 o
   1   1   1    30063.63    34251.30   1430.66 o
   2   1   1     5788.73     5670.92     48.48 o
   3   1   1     8707.59     8207.53     57.41 o
   4   1   1      223.00      200.91      3.96 o
   5   1   1     1115.11     1028.28     21.18 o
   6   1   1     4121.65     3836.79     73.74 o
   7   1   1     3163.10     3510.31     41.86 o
   8   1   1    12252.07    12756.80     85.24 o
   9   1   1      716.78      818.53      6.13 o
  10   1   1     3354.34     3251.21     17.05 o
  11   1   1     1975.82     2018.21      9.04 o
  12   1   1     1812.78     1826.02     13.88 o
  13   1   1      650.01      668.82      4.46 o
  14   1   1        7.91        5.06      1.37 o
  15   1   1      449.01      494.21      4.07 o
  16   1   1       42.79       45.43      2.54 o
  17   1   1        7.04        7.23      1.25 o
  18   1   1       31.32       27.56      2.83 o
  19   1   1        2.78        5.30      1.60 o
 -19   2   1      260.38      246.41      4.27 o
 -18   2   1       57.14       58.14      3.89 o
 -17   2   1       26.20       43.06      1.79 o
 -16   2   1        7.13       11.67      1.47 o
 -15   2   1      329.90      344.49      3.91 o
 -14   2   1       19.92       30.98      1.57 o
 -13   2   1       80.39       78.83      1.64 o
 -12   2   1       47.05       47.72      1.92 o
 -11   2   1     1844.10     1950.46     22.41 o
 -10   2   1      102.31       78.62      1.70 o
  -9   2   1     3567.60     3374.87     26.19 o
  -8   2   1      355.01      285.36     10.22 o
  -7   2   1     9793.16     9128.08     54.24 o
  -6   2   1        2.86        8.76      1.37 o
  -5   2   1    28372.65    28042.81    294.91 o
  -4   2   1     1437.28     1100.74     16.50 o
  -3   2   1    22753.98    23440.41    186.53 o
  -2   2   1       84.54      318.48      4.95 o
  -1   2   1      478.53      741.19     12.55 o
   0   2   1     2295.42     2954.26     15.40 o
   1   2   1    13314.04    14856.44    120.01 o
   2   2   1    34254.36    32707.52    223.00 o
   3   2   1       19.42       63.68      1.78 o
   4   2   1      364.04      239.96      7.15 o
   5   2   1      999.22     1102.69      7.98 o
   6   2   1     1589.67     1665.03     12.85 o
   7   2   1     1001.57      974.08     15.44 o
   8   2   1     2073.86     2159.89     27.96 o
   9   2   1     2788.39     2764.05     17.39 o
  10   2   1     1073.82      968.71      7.00 o
  11   2   1      758.00      751.34      7.64 o
  12   2   1     1426.88     1483.20     13.09 o
  13   2   1      149.72      134.16      2.38 o
  14   2   1       76.97       70.17      2.03 o
  15   2   1       68.84       84.83      2.69 o
  16   2   1        3.88        6.16      1.29 o
  17   2   1       12.36       15.49      1.26 o
  18   2   1      174.56      187.43     17.69 o
  19   2   1      162.77      178.10      7.59 o
 -19   3   1      138.07      111.39      2.96 o
 -18   3   1        1.73        1.92      1.20 o
 -17   3   1       75.36       77.07      2.58 o
 -16   3   1      684.48      774.47     10.26 o
 -15   3   1      119.40      123.91      2.82 o
 -14   3   1       33.69       36.41      1.73 o
 -13   3   1     1620.53     1651.70     10.13 o
 -12   3   1      156.36      127.71      2.25 o
 -11   3   1      648.88      629.95      8.34 o
 -10   3   1      213.97      178.08      2.45 o
  -9   3   1        6.60        4.22      1.47 o
  -8   3   1      688.23      674.21     16.39 o
  -7   3   1     2308.23     2166.97      9.71 o
  -6   3   1     1215.31     1240.98     26.23 o
  -5   3   1     2152.71     2303.01     21.39 o
  -4   3   1     1267.21     1333.43     12.90 o
  -3   3   1        0.49        5.03      1.05 o
  -2   3   1     4172.40     2970.92     25.68 o
  -1   3   1    10910.21    10301.04    151.88 o
   0   3   1        0.52      129.18      3.68 o
   1   3   1     4678.06     4154.09     61.88 o
   2   3   1     7783.55     8691.89    105.54 o
   3   3   1      673.51      821.73     12.10 o
   4   3   1      525.65      514.51      6.57 o
   5   3   1      628.99      543.33     10.03 o
   6   3   1       21.91       35.29      2.77 o
   7   3   1     3443.69     3938.83     37.14 o
   8   3   1      692.62      721.84      9.62 o
   9   3   1      234.36      241.69      2.64 o
  10   3   1     1711.07     1750.05     11.31 o
  11   3   1     3002.43     2854.02     16.36 o
  12   3   1      993.52     1033.89      8.14 o
  13   3   1     1474.20     1412.09      7.76 o
  14   3   1      161.94      158.30      3.86 o
  15   3   1      417.98      493.99      4.49 o
  16   3   1        2.06        3.39      1.30 o
  17   3   1      187.06      191.53      5.92 o
  18   3   1       86.09       78.67      3.79 o
  19   3   1       37.59       33.16      2.51 o
 -19   4   1       50.37       51.71      6.52 o
 -18   4   1       77.77       59.66      3.07 o
 -17   4   1      171.28      195.06      3.44 o
 -16   4   1       28.30       41.97      1.96 o
 -15   4   1       17.03       16.17      1.49 o
 -14   4   1      223.23      213.81      3.28 o
 -13   4   1     2724.25     2974.30     31.11 o
 -12   4   1     2010.00     2198.23     23.95 o
 -11   4   1      145.47      153.77      2.88 o
 -10   4   1     1641.99     1534.66     17.22 o
  -9   4   1        7.71        6.04      1.45 o
  -8   4   1     1163.51     1287.00     16.60 o
  -7   4   1     2455.26     2493.90     18.97 o
  -6   4   1     5035.82     5083.17     28.75 o
  -5   4   1     2666.73     2622.10     16.22 o
  -4   4   1       46.91       36.50      3.98 o
  -3   4   1      507.90      323.18      5.39 o
  -2   4   1       34.22       14.28      2.37 o
  -1   4   1      843.65      751.83     12.37 o
   0   4   1      885.93      773.54     12.85 o
   1   4   1       30.80      106.22      3.97 o
   2   4   1      325.78      223.71      5.31 o
   3   4   1      225.59      159.17      5.54 o
   4   4   1       63.68       89.24      3.94 o
   5   4   1      828.88      930.55     12.68 o
   6   4   1     1480.38     1407.06     12.53 o
   7   4   1      334.65      226.64      4.85 o
   8   4   1        0.44       12.64      2.64 o
   9   4   1        0.82        2.07      1.77 o
  10   4   1       86.59       73.71      1.61 o
  11   4   1      147.20      122.00      2.33 o
  12   4   1      239.55      261.34      6.24 o
  13   4   1      160.15      166.45      3.64 o
  14   4   1        3.78        5.03      1.33 o
  15   4   1      104.51      104.09      2.59 o
  16   4   1      490.49      541.25      9.61 o
  17   4   1       31.52       32.15      1.61 o
  18   4   1        3.38        3.25      1.08 o
 -18   5   1       22.08       19.86      1.17 o
 -17   5   1        0.24        2.30      1.12 o
 -16   5   1      154.43      141.11      5.90 o
 -15   5   1      312.56      331.87      7.00 o
 -14   5   1      123.86      132.35      2.81 o
 -13   5   1     1589.98     1876.04     25.06 o
 -12   5   1      465.76      481.77      9.58 o
 -11   5   1      566.25      573.82      6.08 o
 -10   5   1      566.56      544.52      6.75 o
  -9   5   1      232.87      231.49      6.41 o
  -8   5   1     1622.86     1684.41     19.23 o
  -7   5   1      255.99      263.19      5.01 o
  -6   5   1     1416.28     1475.92     11.23 o
  -5   5   1      231.48      311.84      4.79 o
  -4   5   1        9.99        1.12      3.57 o
  -3   5   1       16.31        7.84      2.89 o
  -2   5   1     2942.39     3709.21     61.40 o
  -1   5   1     4490.22     4411.51     32.52 o
   0   5   1      363.33      247.68      9.00 o
   1   5   1      149.78       63.99      4.41 o
   2   5   1     1774.83     1920.57     19.85 o
   3   5   1     2668.61     2709.68     34.89 o
   4   5   1      949.47      747.17     12.63 o
   5   5   1     5848.01     5773.30     77.67 o
   6   5   1        3.10        2.84      1.73 o
   7   5   1      795.50      808.36      7.53 o
   8   5   1      251.78      219.20      4.33 o
   9   5   1     1998.38     1909.15     23.72 o
  10   5   1        8.23       10.30      1.51 o
  11   5   1     1700.29     1674.83     17.58 o
  12   5   1      158.90      160.11      3.34 o
  13   5   1       57.96       64.71      2.30 o
  14   5   1        0.10        3.06      1.50 o
  15   5   1      251.99      291.14      3.75 o
  16   5   1      425.80      459.69      7.71 o
  17   5   1        0.32        0.31      1.13 o
  18   5   1       27.12       23.90      1.36 o
 -18   6   1        6.56        1.25      0.96 o
 -17   6   1       16.53       11.98      1.15 o
 -16   6   1       20.94       19.92      1.75 o
 -15   6   1      477.52      557.57     14.82 o
 -14   6   1       20.63       16.46      1.79 o
 -13   6   1      539.25      639.49      6.90 o
 -12   6   1        0.20        2.61      1.75 o
 -11   6   1      244.29      277.60      6.99 o
 -10   6   1       51.21       37.56      2.34 o
  -9   6   1     1249.05     1338.92     23.30 o
  -8   6   1        0.62        1.14      1.20 o
  -7   6   1     1828.70     1936.67      8.93 o
  -6   6   1      109.66       94.77      2.52 o
  -5   6   1        0.85        5.05      1.60 o
  -4   6   1        0.62        2.21      1.85 o
  -3   6   1      167.40      158.42      5.86 o
  -2   6   1      756.65      889.00     17.78 o
  -1   6   1       92.43      152.08      6.72 o
   0   6   1       22.47        6.64      2.24 o
   1   6   1       26.43        9.91      2.09 o
   2   6   1     1104.22     1097.17     10.47 o
   3   6   1        9.62        9.09      1.70 o
   4   6   1      577.37      596.75     11.63 o
   5   6   1      124.20      134.37      2.03 o
   6   6   1       14.79       11.04      1.22 o
   7   6   1     2265.47     2334.41     32.94 o
   8   6   1      380.21      432.59      7.05 o
   9   6   1      986.08      981.20      6.59 o
  10   6   1      486.66      463.62      5.40 o
  11   6   1        0.69        2.48      1.58 o
  12   6   1      314.24      314.65      5.06 o
  13   6   1      133.68      153.44      3.94 o
  14   6   1       41.94       44.31      2.26 o
  15   6   1        1.45        2.42      1.32 o
  16   6   1        0.21        0.91      1.11 o
  17   6   1      118.64       84.69      2.60 o
 -17   7   1        1.76        1.00      0.89 o
 -16   7   1      248.30      238.13     12.45 o
 -15   7   1       32.05       38.21      1.73 o
 -14   7   1       75.55       67.51      2.26 o
 -13   7   1       17.30       22.39      2.01 o
 -12   7   1       64.62       79.04      3.94 o
 -11   7   1       35.74       47.00      2.76 o
 -10   7   1       12.94       12.43      1.88 o
  -9   7   1       82.42       68.36      2.26 o
  -8   7   1      942.09      973.64     12.42 o
  -7   7   1     2016.01     1993.35     15.92 o
  -6   7   1        1.77        3.36      1.11 o
  -5   7   1      560.22      527.31      4.76 o
  -4   7   1      632.94      578.74      3.67 o
  -3   7   1     1945.14     2068.34     15.78 o
  -2   7   1      704.70      721.73      9.76 o
  -1   7   1     1689.93     1867.12     13.52 o
   0   7   1        3.30       10.50      4.02 o
   1   7   1     2029.25     2078.03     16.20 o
   2   7   1        1.28       10.18      1.11 o
   3   7   1      335.92      359.52      3.17 o
   4   7   1     1287.58     1520.98      9.95 o
   5   7   1     1612.41     1675.09     16.93 o
   6   7   1      378.13      436.18      4.75 o
   7   7   1     2819.56     2809.82     34.55 o
   8   7   1      599.82      589.51      5.46 o
   9   7   1     1041.23     1067.16     10.67 o
  10   7   1        1.33        0.16      1.84 o
  11   7   1      456.48      522.73      7.14 o
  12   7   1      314.46      340.11      5.77 o
  13   7   1      284.72      313.23      4.93 o
  14   7   1       66.99       80.32      2.89 o
  15   7   1        1.47        1.32      1.04 o
  16   7   1      446.08      421.43     13.75 o
 -16   8   1      376.87      344.38     14.53 o
 -15   8   1        3.03        2.79      1.01 o
 -14   8   1       95.49      102.35      2.79 o
 -13   8   1       10.10       21.09      1.72 o
 -12   8   1        4.86        1.04      1.40 o
 -11   8   1       36.86       42.61      2.19 o
 -10   8   1      533.10      546.30      5.86 o
  -9   8   1      156.70      141.97      2.73 o
  -8   8   1      257.32      223.73      2.99 o
  -7   8   1       20.48       31.95      1.48 o
  -6   8   1       22.63       23.92      1.28 o
  -5   8   1       12.15        7.67      1.05 o
  -4   8   1     1452.21     1487.90     13.04 o
  -3   8   1       18.65       13.76      1.04 o
  -2   8   1      721.96      693.86      6.07 o
  -1   8   1       76.11       61.01      1.37 o
   0   8   1      408.98      518.14      5.31 o
   1   8   1      422.52      431.63      6.44 o
   2   8   1       75.93       55.14      1.65 o
   3   8   1      150.00      171.99      2.47 o
   4   8   1       91.74       64.93      1.60 o
   5   8   1      371.35      370.37      4.97 o
   6   8   1       44.84       49.16      1.60 o
   7   8   1      122.41      150.22      2.34 o
   8   8   1     1524.83     1490.31     10.31 o
   9   8   1      324.99      337.24      4.35 o
  10   8   1       63.07       82.55      3.36 o
  11   8   1      123.77      116.65      2.85 o
  12   8   1      310.37      349.96      5.91 o
  13   8   1       36.16       51.21      2.59 o
  14   8   1       25.83       26.84      1.36 o
  15   8   1       30.63       23.43      1.58 o
  16   8   1       15.69       15.07      1.52 o
 -15   9   1       10.65        6.41      1.18 o
 -14   9   1       10.87       13.59      1.09 o
 -13   9   1       30.85       34.16      1.55 o
 -12   9   1       71.29       75.81      2.31 o
 -11   9   1       10.60        6.55      1.26 o
 -10   9   1       16.40       25.70      1.66 o
  -9   9   1      261.27      245.90      3.39 o
  -8   9   1       12.04       16.79      1.29 o
  -7   9   1      483.49      623.82      6.50 o
  -6   9   1      129.50      161.82      3.04 o
  -5   9   1     1103.08     1115.38     14.84 o
  -4   9   1        1.34        3.44      1.19 o
  -3   9   1     1068.17     1314.37     15.93 o
  -2   9   1       31.81       34.11      1.73 o
  -1   9   1       39.44       19.91      1.20 o
   0   9   1      401.70      426.85      5.17 o
   1   9   1     1037.47     1155.60     14.37 o
   2   9   1      554.26      623.98      7.62 o
   3   9   1      216.49      194.51      3.40 o
   4   9   1      541.73      572.48      6.93 o
   5   9   1      514.00      554.86      8.97 o
   6   9   1       29.33       40.13      1.53 o
   7   9   1      279.84      329.64      3.70 o
   8   9   1        1.37        4.80      1.65 o
   9   9   1       20.74       38.77      1.75 o
  10   9   1        6.92        1.64      1.31 o
  11   9   1       34.82       36.13      2.97 o
  12   9   1       87.84       94.54      5.05 o
  13   9   1        0.14        1.19      0.94 o
  14   9   1       52.39       47.63      1.82 o
  15   9   1       79.85       77.90      3.14 o
 -14  10   1      129.94      120.81      3.08 o
 -13  10   1      100.11       80.46      4.25 o
 -12  10   1       22.69       18.78      1.84 o
 -11  10   1       35.68       49.78      2.62 o
 -10  10   1      128.46      127.61      6.80 o
  -9  10   1        5.76        5.19      1.54 o
  -8  10   1      119.15      112.23      2.71 o
  -7  10   1       57.02       31.14      1.73 o
  -6  10   1       18.87       14.79      1.54 o
  -5  10   1      126.56      137.83      2.78 o
  -4  10   1        7.92       15.11      1.46 o
  -3  10   1      117.08      104.80      2.03 o
  -2  10   1      236.10      263.61      3.30 o
  -1  10   1     2001.21     2147.48     17.58 o
   0  10   1      103.57      124.98      2.24 o
   1  10   1     1106.70     1274.10     14.31 o
   2  10   1      109.36      119.01      2.17 o
   3  10   1       30.20       31.30      1.66 o
   4  10   1      150.28      187.12      2.69 o
   5  10   1      151.17      180.88      3.80 o
   6  10   1       27.89       54.77      1.90 o
   7  10   1       16.67       22.35      1.80 o
   8  10   1     1062.34     1238.36      8.70 o
   9  10   1       51.39       41.40      2.12 o
  10  10   1      381.53      407.39     13.46 o
  11  10   1      123.64      114.89      4.22 o
  12  10   1       13.81       19.99      1.25 o
  13  10   1      257.40      235.98      4.89 o
 -12  11   1        4.26        5.62      1.16 o
 -11  11   1        1.46        1.50      1.17 o
 -10  11   1       48.56       37.36      2.02 o
  -9  11   1       88.32       88.45      4.34 o
  -8  11   1      247.19      322.79      5.66 o
  -7  11   1        6.50        3.87      1.53 o
  -6  11   1      232.17      273.02      4.27 o
  -5  11   1      260.11      252.18      3.74 o
  -4  11   1      707.57      654.37      7.74 o
  -3  11   1      471.59      511.04      4.22 o
  -2  11   1      627.98      715.38      7.69 o
  -1  11   1      589.76      643.29      4.41 o
   0  11   1      461.46      458.18      4.45 o
   1  11   1      104.49      119.62      2.20 o
   2  11   1      272.45      301.96      3.56 o
   3  11   1      512.63      545.19      7.98 o
   4  11   1        4.06        4.72      1.52 o
   5  11   1      258.38      275.89      4.51 o
   6  11   1      558.47      525.73     17.29 o
   7  11   1      297.70      342.97     18.32 o
   8  11   1       71.64       70.89      3.90 o
   9  11   1      415.57      449.71     25.57 o
  10  11   1        0.73        2.15      1.30 o
  11  11   1       75.75       60.37      4.68 o
  12  11   1       63.44       49.81      2.46 o
 -11  12   1      133.44      108.70      3.16 o
 -10  12   1      149.13      118.26      2.70 o
  -9  12   1      163.14      137.73      3.44 o
  -8  12   1       75.60       60.04      3.89 o
  -7  12   1       96.45       75.57      4.76 o
  -6  12   1       64.51       34.69      2.31 o
  -5  12   1       10.08        2.28      1.47 o
  -4  12   1      319.68      279.97     15.17 o
  -3  12   1       25.21       38.46      1.83 o
  -2  12   1      125.34      150.88      5.50 o
  -1  12   1      616.17      609.28     16.50 o
   0  12   1       55.61       44.82      2.28 o
   1  12   1      654.38      743.70     13.94 o
   2  12   1        1.57        1.51      1.69 o
   3  12   1      125.82      120.57      4.41 o
   4  12   1       44.20       40.06      3.52 o
   5  12   1       55.73       46.02      2.42 o
   6  12   1       30.69       30.31      2.36 o
   7  12   1       59.02       73.66      3.09 o
   8  12   1      108.51      127.80      7.50 o
   9  12   1       23.05       13.53      1.76 o
  10  12   1        7.65        9.91      1.67 o
  -8  13   1       18.97       13.18      1.70 o
  -7  13   1        6.31        6.43      1.41 o
  -6  13   1       40.69       33.53      2.97 o
  -5  13   1       27.73       25.63      2.18 o
  -4  13   1       63.40       68.50      2.87 o
  -3  13   1       28.45       26.75      2.15 o
  -2  13   1       37.00       28.05      3.47 o
  -1  13   1       12.55        7.65      2.27 o
   0  13   1        2.86       -2.32      3.25 o
   1  13   1       85.01       46.10     19.21 o
   2  13   1       14.78        2.71      1.99 o
   3  13   1       19.70       22.98      2.67 o
   4  13   1       96.06       85.85      7.94 o
   5  13   1      213.41      203.59      7.71 o
   6  13   1        4.27        3.04      1.54 o
   7  13   1        0.98        0.01      1.46 o
   8  13   1        5.01        2.72      1.51 o
 -20   0   2        7.02        3.84      2.69 o
 -18   0   2        1.55        3.84      2.54 o
 -16   0   2        0.70        2.52      2.22 o
 -14   0   2      315.09      351.49      3.87 o
 -12   0   2     2478.44     2479.17     25.82 o
 -10   0   2     1006.96      776.29      8.24 o
  -8   0   2      966.53      795.30     12.44 o
  -6   0   2    18529.54    19588.48    520.12 o
  -2   0   2     1759.02      521.77      7.49 o
   2   0   2     2004.19      935.23     15.77 o
   4   0   2      130.40      215.03      4.51 o
   6   0   2     2586.39     1903.07     36.65 o
   8   0   2     6973.82     6586.16     66.25 o
  10   0   2      148.25      117.03      3.50 o
  12   0   2     1698.46     1630.00     15.59 o
  14   0   2     1623.47     1720.49      9.51 o
  16   0   2      285.93      288.78      6.72 o
  18   0   2        0.27        1.58      1.61 o
 -20   1   2       93.60       91.08      3.47 o
 -19   1   2       72.52       77.67      3.02 o
 -18   1   2      155.47      164.88     20.12 o
 -17   1   2       46.73       40.84      2.24 o
 -16   1   2      236.81      237.40      6.21 o
 -15   1   2        3.78        2.39      1.14 o
 -14   1   2      138.77      150.55      2.14 o
 -13   1   2      243.32      223.83      2.30 o
 -12   1   2       58.17       66.98      1.49 o
 -11   1   2      458.80      396.15      3.51 o
 -10   1   2       27.72       37.84      1.76 o
  -9   1   2     1837.81     1983.95     18.68 o
  -8   1   2        1.22        1.91      1.69 o
  -7   1   2     2487.63     2222.52     13.00 o
  -6   1   2     3353.21     3426.38     19.14 o
  -5   1   2     1500.09     1293.32     12.90 o
  -4   1   2     2100.48     2123.06     11.01 o
  -3   1   2     6105.19     5097.24     41.22 o
  -2   1   2     3179.05     2046.14     12.77 o
  -1   1   2      318.32      425.94      3.16 o
   0   1   2     3607.26     2340.33     18.07 o
   1   1   2      666.77      543.94      4.28 o
   2   1   2     1210.90      898.42      5.59 o
   3   1   2    12090.63    11293.71     36.24 o
   4   1   2        7.78       16.09      1.79 o
   5   1   2    18358.48    18202.32    279.26 o
   6   1   2     2560.35     2502.35     27.48 o
   7   1   2     6458.01     6189.80     61.57 o
   8   1   2      205.79      115.15      4.64 o
   9   1   2        6.32        8.09      1.32 o
  10   1   2        1.80        2.84      1.21 o
  11   1   2       30.87       24.30      1.34 o
  12   1   2        1.32        2.03      1.16 o
  13   1   2      111.60      100.68      2.09 o
  14   1   2      172.69      184.82      2.58 o
  15   1   2      160.13      176.07      3.58 o
  16   1   2       10.36       14.15      1.20 o
  17   1   2       95.86       87.08      5.14 o
  18   1   2        0.04        1.30      1.13 o
  19   1   2       57.00       61.05      3.57 o
 -19   2   2       25.39       25.31      2.18 o
 -18   2   2        2.96        2.33      1.38 o
 -17   2   2      496.32      568.57     10.83 o
 -16   2   2       26.23       36.23      1.64 o
 -15   2   2      453.51      442.20      4.36 o
 -14   2   2      179.71      183.28      2.67 o
 -13   2   2      915.97      913.08      4.87 o
 -12   2   2     1555.81     1480.95      9.00 o
 -11   2   2      323.19      242.52      3.61 o
 -10   2   2     1113.02     1118.20      8.03 o
  -9   2   2     2352.76     2272.48    103.77 o
  -8   2   2      449.87      460.84     28.85 o
  -7   2   2       88.56       56.23      3.55 o
  -6   2   2     3789.77     3650.04     35.78 o
  -5   2   2     1115.37     1241.85     18.12 o
  -4   2   2      471.60      497.42      5.10 o
  -3   2   2     2215.23     1805.57     10.38 o
  -2   2   2     5583.40     4336.03     41.80 o
  -1   2   2     3134.13     3410.36     25.89 o
   0   2   2     1596.15      569.81      6.13 o
   1   2   2     3078.08     2938.14     29.19 o
   2   2   2    15358.70    13398.98     87.60 o
   3   2   2        0.85       10.19      1.47 o
   4   2   2      111.70       71.98      3.77 o
   5   2   2     1099.76     1306.13     14.93 o
   6   2   2     3543.43     3928.49     33.92 o
   7   2   2     4252.66     4432.28     25.47 o
   8   2   2     1971.81     1914.36     56.05 o
   9   2   2     3451.42     3261.90     32.66 o
  10   2   2      277.35      325.96      3.02 o
  11   2   2      847.01      783.30      6.25 o
  12   2   2        6.18        8.97      1.26 o
  13   2   2      228.16      247.96      3.18 o
  14   2   2      354.45      401.74      4.78 o
  15   2   2       45.70       50.69      2.16 o
  16   2   2       43.44       43.35      1.94 o
  17   2   2        6.35        2.51      1.15 o
  18   2   2        2.35        2.34      1.16 o
 -19   3   2       43.22       21.79      4.24 o
 -18   3   2      215.90      249.08     13.60 o
 -17   3   2      206.96      239.27      4.66 o
 -16   3   2      253.98      305.11      3.62 o
 -15   3   2       82.03       99.47      2.56 o
 -14   3   2        6.81        5.19      1.29 o
 -13   3   2     1314.49     1264.67      8.97 o
 -12   3   2      980.22      960.65     12.92 o
 -11   3   2     3784.81     3770.85     31.26 o
 -10   3   2      173.90      167.49      2.72 o
  -9   3   2     2680.73     2616.80     15.13 o
  -8   3   2      176.76      133.09      6.94 o
  -7   3   2     9001.60     9728.00     39.70 o
  -6   3   2     1131.97      780.35     12.50 o
  -5   3   2     4245.91     4333.13     33.20 o
  -4   3   2      536.90      500.71      6.75 o
  -3   3   2     5218.20     4519.03     22.36 o
  -2   3   2     2228.13     1666.00     13.65 o
  -1   3   2     5854.40     5937.73     27.47 o
   0   3   2     2180.36     2018.14     16.23 o
   1   3   2     1072.43      691.30      7.37 o
   2   3   2     1198.16     1204.41     13.30 o
   3   3   2      341.00      343.96      4.63 o
   4   3   2      751.91      798.51     10.93 o
   5   3   2     2504.31     2491.35     22.69 o
   6   3   2      523.45      444.01      7.81 o
   7   3   2     2874.91     2890.95     27.92 o
   8   3   2      875.73      983.82     11.39 o
   9   3   2     1911.37     1879.44     16.86 o
  10   3   2      240.66      206.33      3.16 o
  11   3   2      640.61      671.53      6.22 o
  12   3   2       27.31       30.33      1.40 o
  13   3   2      746.91      766.56      8.65 o
  14   3   2        6.39        3.46      1.31 o
  15   3   2        1.73        6.85      1.23 o
  16   3   2       57.97       50.86      1.87 o
  17   3   2       25.36       18.55      1.51 o
  18   3   2        8.99        4.56      1.47 o
 -19   4   2       17.55       21.02      1.51 o
 -18   4   2      101.14      115.59      6.26 o
 -17   4   2      274.86      298.59      4.44 o
 -16   4   2       97.33      126.62      3.41 o
 -15   4   2      528.55      630.98      5.07 o
 -14   4   2      274.74      262.67      5.18 o
 -13   4   2      423.36      415.85      4.12 o
 -12   4   2      769.75      747.60      6.50 o
 -11   4   2      454.46      445.38      7.69 o
 -10   4   2       78.60       75.14      2.36 o
  -9   4   2      271.10      186.72      2.27 o
  -8   4   2      119.22      157.65      2.65 o
  -7   4   2     1174.25     1305.25     14.69 o
  -6   4   2     5256.03     5735.82     23.11 o
  -5   4   2      588.67      614.39      7.95 o
  -4   4   2      901.94      999.29      7.43 o
  -3   4   2      726.29      665.55      6.61 o
  -2   4   2       48.07       37.92      2.21 o
  -1   4   2      787.29      728.44      9.62 o
   0   4   2      796.83      782.86      9.88 o
   1   4   2     5157.60     5511.46     23.02 o
   2   4   2      186.69      195.10      4.21 o
   3   4   2    22926.18    23397.90    256.75 o
   4   4   2      216.77      190.13      5.62 o
   5   4   2     2879.41     2974.86     39.87 o
   6   4   2     3468.43     3844.67     78.40 o
   7   4   2       79.31       70.43      2.27 o
   8   4   2       94.02       52.90      1.53 o
   9   4   2        1.56        5.29      1.15 o
  10   4   2     1129.49     1162.49      9.94 o
  11   4   2     2575.53     2778.09     28.16 o
  12   4   2      172.77      165.13      3.54 o
  13   4   2      487.65      521.79      5.26 o
  14   4   2      511.24      546.83      6.71 o
  15   4   2       69.46       73.40      2.60 o
  16   4   2       13.39       14.31      1.40 o
  17   4   2       60.08       53.13      1.68 o
  18   4   2       17.56        8.98      1.45 o
 -19   5   2        4.02        8.92      2.32 o
 -18   5   2       31.80       37.19      1.37 o
 -17   5   2      150.72      172.21      4.82 o
 -16   5   2        0.47       -0.26      1.66 o
 -15   5   2      200.10      234.84      4.33 o
 -14   5   2      191.20      226.43      5.00 o
 -13   5   2      514.43      584.15      7.94 o
 -12   5   2      327.80      332.73      5.83 o
 -11   5   2      119.00      108.34      2.57 o
 -10   5   2      221.40      231.00      3.28 o
  -9   5   2       61.66       84.40      2.16 o
  -8   5   2      507.22      526.75      3.62 o
  -7   5   2      451.98      447.20      6.95 o
  -6   5   2      490.60      520.32      9.26 o
  -5   5   2      319.06      288.20      4.48 o
  -4   5   2      166.16      150.53      6.26 o
  -3   5   2       56.57       53.06      4.81 o
  -2   5   2     1647.37     1816.31     20.46 o
  -1   5   2     2868.90     2591.27     24.08 o
   0   5   2     1433.71     1212.83     46.87 o
   1   5   2     5724.27     5194.27    117.18 o
   2   5   2        4.64       10.27      2.82 o
   3   5   2     6390.20     7571.49     47.75 o
   4   5   2     2694.05     2497.44     18.73 o
   5   5   2      382.05      349.22      8.18 o
   6   5   2     2420.97     2412.32     31.24 o
   7   5   2       59.51       65.99      1.67 o
   8   5   2     2468.47     2289.70     30.55 o
   9   5   2       15.25       16.54      1.32 o
  10   5   2     1402.53     1333.48     14.11 o
  11   5   2       10.05       12.99      1.49 o
  12   5   2        1.05        1.96      1.48 o
  13   5   2      215.90      268.75      4.03 o
  14   5   2       49.04       42.04      1.81 o
  15   5   2      481.70      533.42      4.78 o
  16   5   2       11.83        9.63      1.14 o
  17   5   2       62.19       51.45      3.44 o
 -18   6   2       52.84       59.51      4.60 o
 -17   6   2      107.00      112.24      2.71 o
 -16   6   2      278.99      354.19      5.09 o
 -15   6   2        9.70        5.32      1.48 o
 -14   6   2       20.43       22.57      1.61 o
 -13   6   2      273.59      315.45      3.85 o
 -12   6   2      833.44      809.71     11.31 o
 -11   6   2      909.34      909.44      9.73 o
 -10   6   2      112.54      111.60      3.35 o
  -9   6   2        0.83        3.80      1.39 o
  -8   6   2       40.49       46.31      1.52 o
  -7   6   2      260.49      323.74      3.41 o
  -6   6   2      173.80      167.33      2.91 o
  -5   6   2     4464.23     4709.88     25.73 o
  -4   6   2      482.20      446.40      4.85 o
  -3   6   2     3467.01     3735.64     35.03 o
  -2   6   2      957.43      990.18     16.27 o
  -1   6   2     1244.89     1328.31     22.36 o
   0   6   2     3560.04     3906.62     25.72 o
   1   6   2     1867.83     2177.41     15.32 o
   2   6   2       40.72       40.77      4.15 o
   3   6   2      845.00     1087.22      7.68 o
   4   6   2      708.81      884.84     12.62 o
   5   6   2     1347.09     1498.27     15.63 o
   6   6   2     1798.89     1891.01     13.47 o
   7   6   2     2391.70     2339.97     21.70 o
   8   6   2     2635.12     2624.93     35.50 o
   9   6   2      962.05      960.90     12.34 o
  10   6   2        7.14       10.82      1.48 o
  11   6   2     1107.96     1143.15     12.59 o
  12   6   2       49.55       44.76      2.13 o
  13   6   2      104.39       90.61      2.84 o
  14   6   2      231.96      257.46      5.08 o
  15   6   2       12.32       13.67      1.28 o
  16   6   2       75.67       73.10      3.05 o
  17   6   2        0.18        0.21      1.00 o
 -17   7   2       45.75       36.30      1.38 o
 -16   7   2       21.60       14.28      1.67 o
 -15   7   2      248.03      285.27     11.91 o
 -14   7   2      198.39      171.36      3.33 o
 -13   7   2      112.73      113.93      3.32 o
 -12   7   2      889.92     1012.14     12.78 o
 -11   7   2       52.09       58.50      3.00 o
 -10   7   2     1253.79     1244.65     10.77 o
  -9   7   2      283.21      294.78      7.08 o
  -8   7   2      497.12      480.96      6.02 o
  -7   7   2      256.46      250.97      3.01 o
  -6   7   2        3.07        7.00      1.13 o
  -5   7   2      220.14      241.41      2.85 o
  -4   7   2      887.29      802.90      5.76 o
  -3   7   2     1795.48     1885.27     17.55 o
  -2   7   2       35.70       20.87      1.33 o
  -1   7   2       53.68       56.04      2.00 o
   0   7   2     2364.03     2292.89     31.37 o
   1   7   2     1175.79     1160.28     12.26 o
   2   7   2     2589.23     2601.06     27.71 o
   3   7   2      108.64       79.32      1.87 o
   4   7   2     1090.42     1122.34      4.80 o
   5   7   2      237.89      248.57      2.56 o
   6   7   2      305.38      327.36      3.90 o
   7   7   2       65.03       76.96      1.76 o
   8   7   2       21.28       19.29      1.42 o
   9   7   2      184.93      211.88      3.42 o
  10   7   2      690.85      829.09      7.02 o
  11   7   2       96.25      105.23      3.00 o
  12   7   2       11.46       14.94      1.98 o
  13   7   2       69.16       73.56      2.79 o
  14   7   2      119.71      159.17      4.87 o
  15   7   2       38.83       34.21      2.17 o
  16   7   2      106.83       81.92      5.35 o
 -16   8   2      249.68      222.06     10.42 o
 -15   8   2       56.51       53.35      1.87 o
 -14   8   2      131.68      130.49      5.06 o
 -13   8   2       48.01       55.63      1.97 o
 -12   8   2       89.94      108.09      2.61 o
 -11   8   2       97.97      103.79      4.25 o
 -10   8   2       18.22       19.46      1.84 o
  -9   8   2       97.51      107.09      3.43 o
  -8   8   2       14.79       25.08      1.36 o
  -7   8   2     1919.83     1979.45     11.39 o
  -6   8   2       77.08       66.87      1.62 o
  -5   8   2       46.22       40.36      1.38 o
  -4   8   2        0.37        2.66      0.98 o
  -3   8   2        0.48        5.77      1.19 o
  -2   8   2       60.67       96.89      1.67 o
  -1   8   2       82.64       64.27      1.43 o
   0   8   2      219.37      198.31      3.76 o
   1   8   2      122.50      133.49      2.30 o
   2   8   2      311.28      378.65      4.23 o
   3   8   2      910.57     1033.72      7.64 o
   4   8   2       74.38       70.04      1.73 o
   5   8   2      472.32      450.56      5.87 o
   6   8   2      173.26      174.42      2.85 o
   7   8   2      405.27      394.60      6.39 o
   8   8   2      982.10     1028.84      6.57 o
   9   8   2       84.96       63.79      2.01 o
  10   8   2      742.68      817.94      7.83 o
  11   8   2      166.34      210.72      3.94 o
  12   8   2      657.04      708.12      7.51 o
  13   8   2       87.41       82.33      2.85 o
  14   8   2      196.61      198.24      6.52 o
  15   8   2       56.93       49.37      2.97 o
 -15   9   2       40.82       32.02      1.49 o
 -14   9   2       87.86       80.46      3.63 o
 -13   9   2        0.01        1.55      1.08 o
 -12   9   2      279.37      293.23      4.22 o
 -11   9   2       81.24       79.24      3.00 o
 -10   9   2      176.34      208.43      3.43 o
  -9   9   2        9.13       11.32      1.44 o
  -8   9   2      688.80      705.58      5.29 o
  -7   9   2       86.63       90.69      1.99 o
  -6   9   2      765.99      853.71      7.11 o
  -5   9   2      144.90      130.50      2.35 o
  -4   9   2       24.24       19.77      1.32 o
  -3   9   2        0.67        5.55      1.15 o
  -2   9   2      660.79      658.71      5.43 o
  -1   9   2      751.32      698.53      8.00 o
   0   9   2     5894.28     6366.09     50.47 o
   1   9   2     1168.90     1265.46     17.28 o
   2   9   2     4593.72     4470.23     46.48 o
   3   9   2       81.51       91.65      2.21 o
   4   9   2      626.24      690.56     10.96 o
   5   9   2       52.31       42.37      1.62 o
   6   9   2      234.34      189.32      2.54 o
   7   9   2        2.60        2.06      1.39 o
   8   9   2       29.37       18.04      1.66 o
   9   9   2       16.98       17.80      1.61 o
  10   9   2      163.97      138.26      2.84 o
  11   9   2       37.57       34.22      1.60 o
  12   9   2      249.23      286.44      8.01 o
  13   9   2       45.40       44.10      1.87 o
  14   9   2      604.97      545.08     11.52 o
 -14  10   2        8.06        4.39      1.45 o
 -13  10   2       11.20        7.84      1.06 o
 -12  10   2        7.08        4.08      1.14 o
 -11  10   2        4.35        1.85      1.23 o
 -10  10   2       37.52       38.66      1.63 o
  -9  10   2      847.55      900.47     24.31 o
  -8  10   2        4.05        4.60      1.22 o
  -7  10   2       39.45       58.87      2.06 o
  -6  10   2      675.22      725.39      9.17 o
  -5  10   2      255.80      244.24      4.54 o
  -4  10   2      222.86      265.93      5.01 o
  -3  10   2       78.85       66.54      1.98 o
  -2  10   2      414.38      472.33      4.76 o
  -1  10   2     1667.33     1590.12      9.57 o
   0  10   2     1489.34     1615.93      8.60 o
   1  10   2      992.40     1078.83      9.86 o
   2  10   2       23.68       33.21      2.01 o
   3  10   2     1060.44     1151.01     11.70 o
   4  10   2       37.86       36.38      1.92 o
   5  10   2      328.96      341.25      3.95 o
   6  10   2      244.35      275.70      7.46 o
   7  10   2      293.17      291.19      4.56 o
   8  10   2       13.38       20.56      1.65 o
   9  10   2        0.06        3.40      1.36 o
  10  10   2      179.51      152.47      6.98 o
  11  10   2       65.33       57.44      1.76 o
  12  10   2       26.22       18.01      1.31 o
  13  10   2        0.47        1.69      1.16 o
 -13  11   2      336.38      270.72     18.60 o
 -12  11   2      186.06      177.89      6.90 o
 -11  11   2       16.78       18.38      1.44 o
 -10  11   2      833.50      818.29      6.79 o
  -9  11   2       26.83       33.48      2.20 o
  -8  11   2       13.64       26.81      1.80 o
  -7  11   2       28.63       24.54      1.83 o
  -6  11   2      319.55      353.14      4.86 o
  -5  11   2      365.16      440.81      5.83 o
  -4  11   2       77.81       73.21      2.61 o
  -3  11   2       63.97       59.93      1.89 o
  -2  11   2       78.87       87.83      2.16 o
  -1  11   2       65.14       95.27      2.31 o
   0  11   2     1561.91     1664.55      9.32 o
   1  11   2       66.34       66.92      2.02 o
   2  11   2      536.06      558.81      5.71 o
   3  11   2      150.41      152.36      3.57 o
   4  11   2       36.94       32.54      2.32 o
   5  11   2      137.81      123.61      3.00 o
   6  11   2       78.20       75.49      3.10 o
   7  11   2       14.13       12.86      2.04 o
   8  11   2       19.48       12.89      1.64 o
   9  11   2      320.06      291.03     19.36 o
  10  11   2       26.59       17.53      3.48 o
  11  11   2       85.54       80.15      3.29 o
  12  11   2      114.81       98.81      3.78 o
 -11  12   2        5.16        1.69      1.57 o
 -10  12   2       12.07        4.64      1.26 o
  -9  12   2       27.98       23.25      1.84 o
  -8  12   2       63.44       52.26      3.57 o
  -7  12   2       37.41       39.55      2.18 o
  -6  12   2        1.99        2.41      1.36 o
  -5  12   2       49.88       50.31      3.62 o
  -4  12   2      565.23      575.77     20.86 o
  -3  12   2      102.68      121.10      2.77 o
  -2  12   2      176.08      174.32      4.08 o
  -1  12   2       28.88       33.04      1.61 o
   0  12   2       20.92       13.36      1.31 o
   1  12   2       19.29       25.10      1.79 o
   2  12   2       21.14       16.95      1.57 o
   3  12   2      265.11      232.83      4.67 o
   4  12   2        0.30        3.09      2.93 o
   5  12   2       59.72       49.63      2.37 o
   6  12   2       23.70       29.93      1.85 o
   7  12   2        1.43        0.87      1.45 o
   8  12   2      620.51      554.74     10.85 o
   9  12   2       64.32       50.12      2.24 o
  10  12   2      123.47      111.37      4.10 o
  -8  13   2        2.97        4.92      1.68 o
  -7  13   2       27.24       21.15      2.25 o
  -6  13   2        5.99        5.84      1.46 o
  -5  13   2       35.70       33.34      2.29 o
  -4  13   2       11.28        5.70      1.51 o
  -3  13   2      268.54      243.52     12.63 o
  -2  13   2        0.77        6.30      1.49 o
  -1  13   2      178.19      143.04      4.40 o
   0  13   2       74.86       66.54      2.32 o
   1  13   2        0.34        2.08      1.60 o
   2  13   2       36.44       30.35      4.18 o
   3  13   2        1.43        5.12      1.86 o
   4  13   2      109.08      137.67      4.31 o
   5  13   2       97.71       81.49      3.47 o
   6  13   2      167.88      184.78      4.37 o
   7  13   2        6.20       13.14      5.72 o
 -19   0   3      329.34      373.54     25.13 o
 -17   0   3      787.89      918.17     20.22 o
 -15   0   3        3.54        7.50      1.78 o
 -13   0   3      155.51      127.97      5.00 o
 -11   0   3     2013.96     1800.24     17.91 o
  -9   0   3      432.68      595.91     12.80 o
  -7   0   3     1510.14     1224.99     22.21 o
  -5   0   3     2253.02     2316.89     12.36 o
  -3   0   3     6985.74     6653.23     63.98 o
  -1   0   3       11.83      175.60      8.42 o
   1   0   3     1648.22     1134.29     16.39 o
   3   0   3    10645.31     8718.40    290.24 o
   5   0   3      155.93       76.74      5.39 o
   7   0   3       11.72       44.46      3.46 o
   9   0   3     2644.44     2645.37     23.49 o
  11   0   3       11.09        5.23      1.89 o
  13   0   3       52.25       51.39      2.23 o
  15   0   3       68.97       57.37      2.82 o
  17   0   3        0.15        5.35      1.35 o
 -20   1   3       13.42       11.91      1.99 o
 -19   1   3       14.04       16.59      1.64 o
 -18   1   3      130.89      155.26      3.51 o
 -17   1   3       26.28       25.70      3.38 o
 -16   1   3     1323.13     1369.66     22.88 o
 -15   1   3        5.10       11.72      1.20 o
 -14   1   3     3523.29     3541.69     29.07 o
 -13   1   3      613.06      622.03      4.92 o
 -12   1   3      898.51      825.22      7.04 o
 -11   1   3       49.12       35.70      1.32 o
 -10   1   3     2501.51     2276.08     10.11 o
  -9   1   3      833.06      804.81     10.12 o
  -8   1   3     1217.87     1567.58     18.86 o
  -7   1   3      136.14      121.04      2.29 o
  -6   1   3     1476.29     1500.01     16.49 o
  -5   1   3     3938.20     3445.61     31.90 o
  -4   1   3       14.90       31.51      0.89 o
  -3   1   3    14638.82    14698.99     83.96 o
  -2   1   3     9434.79     7906.65     49.48 o
  -1   1   3       23.23        5.70      1.06 o
   0   1   3    20257.79    22600.71    113.21 o
   1   1   3     1967.40     1947.15     17.03 o
   2   1   3      231.59      374.89      5.15 o
   3   1   3     1632.95     1486.92     14.12 o
   4   1   3     1542.21     1295.89     12.58 o
   5   1   3      335.73      259.53      7.04 o
   6   1   3        4.57        3.51      4.40 o
   7   1   3      490.15      489.83      8.37 o
   8   1   3     1710.78     1757.21    109.68 o
   9   1   3      998.45     1045.99     10.98 o
  10   1   3     1176.75     1186.77      7.04 o
  11   1   3      393.85      370.53      4.59 o
  12   1   3      230.23      241.13      3.19 o
  13   1   3      124.41      132.83      2.30 o
  14   1   3        2.00        0.65      1.44 o
  15   1   3      286.46      266.50      4.74 o
  16   1   3       69.42       64.15      3.12 o
  17   1   3       31.34       20.84      1.32 o
  18   1   3        0.45        2.02      1.16 o
 -20   2   3       47.64       44.38      5.26 o
 -19   2   3       28.76       32.33      2.14 o
 -18   2   3        1.67        2.33      1.39 o
 -17   2   3       60.57       67.37      2.53 o
 -16   2   3       23.64        9.61      1.31 o
 -15   2   3      130.06      132.76      2.88 o
 -14   2   3       13.40       11.31      1.28 o
 -13   2   3      764.55      798.02      5.86 o
 -12   2   3        1.85        5.12      1.15 o
 -11   2   3      268.02      285.75      3.62 o
 -10   2   3        2.47        4.27      1.21 o
  -9   2   3      332.82      347.58      6.82 o
  -8   2   3     3113.03     3074.70     23.14 o
  -7   2   3       53.32       47.53      4.02 o
  -6   2   3      516.94      416.02      6.95 o
  -5   2   3     1213.56     1028.32      7.84 o
  -4   2   3    11718.77    11700.99    152.93 o
  -3   2   3    12054.07    11662.54     39.38 o
  -2   2   3     1605.75     1987.48     17.09 o
  -1   2   3     2641.15     2445.23     29.91 o
   0   2   3    10506.13    10997.16     82.64 o
   1   2   3     4140.08     2910.22     38.55 o
   2   2   3     1544.98     1439.34      9.39 o
   3   2   3     4956.38     4370.29     20.68 o
   4   2   3      193.99      165.99      4.47 o
   5   2   3     2126.36     2382.44     27.54 o
   6   2   3      805.57      767.44     11.25 o
   7   2   3      409.03      415.98     10.81 o
   8   2   3       77.84       83.56      4.04 o
   9   2   3        7.24       13.42      4.23 o
  10   2   3      213.47      214.67      2.42 o
  11   2   3       74.39       78.57      2.56 o
  12   2   3      116.60      121.40      2.29 o
  13   2   3        3.38        3.32      1.19 o
  14   2   3       93.41       96.16      2.40 o
  15   2   3        8.02        9.10      1.12 o
  16   2   3       52.00       48.24      1.79 o
  17   2   3       33.77       26.80      1.54 o
  18   2   3      154.60      128.25     18.57 o
 -19   3   3       10.26       12.56      1.33 o
 -18   3   3       36.20       32.47      3.16 o
 -17   3   3        8.14       10.56      1.32 o
 -16   3   3      403.75      411.36      5.00 o
 -15   3   3      106.11      102.15      2.17 o
 -14   3   3      153.47      118.19      2.31 o
 -13   3   3     2090.20     2140.15     25.16 o
 -12   3   3      569.14      569.81      6.45 o
 -11   3   3      839.43      781.80      6.75 o
 -10   3   3      121.27      174.28      2.40 o
  -9   3   3      183.93      171.34      8.48 o
  -8   3   3     1580.52     1773.76     23.74 o
  -7   3   3     1252.31     1379.86     13.84 o
  -6   3   3     1143.91     1022.54     12.13 o
  -5   3   3     3088.41     2791.25     24.93 o
  -4   3   3     5463.78     5018.90     39.25 o
  -3   3   3     1675.00     1536.15     16.37 o
  -2   3   3     7957.61     8445.54    129.64 o
  -1   3   3     1834.14     1852.48     28.87 o
   0   3   3       15.07      111.50      3.25 o
   1   3   3    11746.55    11811.38     86.01 o
   2   3   3      733.11      732.03      6.96 o
   3   3   3      896.87      915.93     10.86 o
   4   3   3     6191.35     7008.91     28.77 o
   5   3   3      138.96      240.81      6.88 o
   6   3   3     1886.29     2240.65     44.34 o
   7   3   3      453.82      395.22     14.01 o
   8   3   3      664.97      599.10     10.25 o
   9   3   3        0.81        3.66      1.25 o
  10   3   3        0.74        9.33      1.89 o
  11   3   3      263.18      287.14      3.00 o
  12   3   3       33.42       27.86      1.40 o
  13   3   3      262.36      242.06      3.72 o
  14   3   3        2.99        4.31      1.20 o
  15   3   3      343.56      369.20     12.66 o
  16   3   3        0.27        1.26      1.09 o
  17   3   3        1.80        1.75      1.08 o
  18   3   3      109.79       89.76     11.33 o
 -19   4   3       20.32       18.85      1.68 o
 -18   4   3       28.27       18.53      1.43 o
 -17   4   3        1.43        0.51      1.20 o
 -16   4   3       42.23       45.47      1.89 o
 -15   4   3       72.80       58.10      2.54 o
 -14   4   3       33.77       29.41      1.65 o
 -13   4   3     1738.16     1865.91     20.61 o
 -12   4   3      964.09     1015.13     11.84 o
 -11   4   3       31.32       21.80      1.49 o
 -10   4   3     2085.74     2138.13     10.28 o
  -9   4   3       85.92      111.27      1.68 o
  -8   4   3     2157.71     2209.75     21.79 o
  -7   4   3      671.96      642.21      9.36 o
  -6   4   3     7483.99     7915.37     25.86 o
  -5   4   3     6226.34     6603.70     25.69 o
  -4   4   3     1106.00     1104.51      8.26 o
  -3   4   3     1022.37     1170.44     17.08 o
  -2   4   3      550.57      593.17     10.16 o
  -1   4   3      250.94      151.19      6.93 o
   0   4   3      447.37      576.48     12.48 o
   1   4   3      593.33      583.34     10.30 o
   2   4   3      161.98      183.43      4.78 o
   3   4   3      941.47      766.82     10.22 o
   4   4   3     1104.29      933.01     14.64 o
   5   4   3     2345.25     2567.02     30.00 o
   6   4   3     1035.02     1112.80     10.03 o
   7   4   3     1578.92     1411.20     26.90 o
   8   4   3      139.51      112.66      2.61 o
   9   4   3      254.83      284.93      4.16 o
  10   4   3      680.92      672.30      6.11 o
  11   4   3     3483.53     3424.49     21.38 o
  12   4   3      306.26      338.11      4.43 o
  13   4   3       10.11       14.57      1.45 o
  14   4   3      201.38      205.39      2.98 o
  15   4   3      132.39      136.04      4.42 o
  16   4   3      770.58      902.05     26.65 o
  17   4   3       42.55       26.50      1.94 o
 -19   5   3        0.25       -0.80      1.28 o
 -18   5   3        7.77        2.22      1.02 o
 -17   5   3       70.53       57.79      1.77 o
 -16   5   3        0.87        3.56      1.16 o
 -15   5   3      110.54       94.36      2.60 o
 -14   5   3        1.73        4.60      1.37 o
 -13   5   3     2191.40     2443.57     37.12 o
 -12   5   3      504.98      491.12      6.72 o
 -11   5   3      189.46      171.69      3.13 o
 -10   5   3     1271.01     1373.91     13.81 o
  -9   5   3      133.11      118.23      1.83 o
  -8   5   3     2391.14     2303.47     11.06 o
  -7   5   3     1015.49     1072.65      8.06 o
  -6   5   3      336.66      266.67      5.82 o
  -5   5   3     6168.84     6833.27    106.30 o
  -4   5   3     1443.73     1480.91      9.28 o
  -3   5   3      978.70      909.95     21.37 o
  -2   5   3      705.50      838.89     11.62 o
  -1   5   3     3029.98     2921.83     25.15 o
   0   5   3     4477.35     4091.18     69.99 o
   1   5   3      127.38      174.34      9.62 o
   2   5   3     6894.25     7133.10     33.89 o
   3   5   3     2627.36     2665.73     51.61 o
   4   5   3      939.19      852.18     17.31 o
   5   5   3       88.61      125.05      3.06 o
   6   5   3      283.07      246.55      2.71 o
   7   5   3     1524.11     1584.49      8.06 o
   8   5   3      301.26      305.57      5.86 o
   9   5   3      951.23      916.29     10.51 o
  10   5   3      228.82      226.56      2.76 o
  11   5   3     1094.15     1059.42      8.48 o
  12   5   3        8.21       13.49      1.41 o
  13   5   3      259.82      307.25      4.36 o
  14   5   3       80.44       87.02      2.08 o
  15   5   3        9.98       10.54      1.21 o
  16   5   3      109.69      133.69      7.00 o
  17   5   3       38.02       28.25      1.46 o
 -18   6   3        3.21        3.51      0.93 o
 -17   6   3        1.37        3.10      1.09 o
 -16   6   3       14.94       12.99      1.45 o
 -15   6   3       39.17       40.77      1.66 o
 -14   6   3        3.66        4.26      1.31 o
 -13   6   3       32.85       33.23      1.96 o
 -12   6   3      919.43      894.85     10.77 o
 -11   6   3      326.91      335.63     12.63 o
 -10   6   3      584.29      610.25     10.61 o
  -9   6   3       21.86       24.41      1.32 o
  -8   6   3      155.28      138.32      2.23 o
  -7   6   3     2634.87     2603.99     24.80 o
  -6   6   3       57.61       71.05      1.55 o
  -5   6   3     1771.57     1897.06      7.77 o
  -4   6   3       48.62       34.19      2.30 o
  -3   6   3        2.27        5.21      2.15 o
  -2   6   3      783.42      797.39      8.32 o
  -1   6   3       14.29       29.07      4.05 o
   0   6   3     2163.15     2313.79     47.68 o
   1   6   3     1054.53      880.72     10.92 o
   2   6   3      855.61      747.34      8.86 o
   3   6   3       13.99        6.02      1.32 o
   4   6   3       20.18       28.96      1.29 o
   5   6   3        9.92       12.01      1.17 o
   6   6   3      136.83       97.44      2.15 o
   7   6   3       51.37       72.75      1.71 o
   8   6   3        3.18        2.62      1.20 o
   9   6   3       21.21       19.29      1.63 o
  10   6   3     1756.72     1722.24     18.12 o
  11   6   3      567.27      609.67      6.21 o
  12   6   3     1102.70     1176.36     19.54 o
  13   6   3      154.63      182.49      3.61 o
  14   6   3      161.91      162.04      2.64 o
  15   6   3      323.60      352.94      5.37 o
  16   6   3       30.49       20.28      1.89 o
  17   6   3        8.92        4.28      1.53 o
 -17   7   3       23.64       21.79      1.19 o
 -16   7   3        8.18        9.07      1.24 o
 -15   7   3      199.55      192.22      5.00 o
 -14   7   3        0.24        1.96      1.27 o
 -13   7   3       59.05       55.93      2.72 o
 -12   7   3        2.06        6.96      1.65 o
 -11   7   3      345.55      307.13      4.87 o
 -10   7   3        1.66        0.46      1.48 o
  -9   7   3       31.50       24.88      1.53 o
  -8   7   3     1168.38     1149.37      8.41 o
  -7   7   3     1151.23     1087.55      5.35 o
  -6   7   3        1.05        2.06      0.99 o
  -5   7   3      280.04      257.20      3.42 o
  -4   7   3     1307.94     1562.59     11.83 o
  -3   7   3     1815.97     1716.36     14.05 o
  -2   7   3     2463.75     2806.70     16.68 o
  -1   7   3      618.52      556.51      3.74 o
   0   7   3       77.41       76.82      1.64 o
   1   7   3      116.67      109.21      2.96 o
   2   7   3      408.89      431.11      7.30 o
   3   7   3      846.85      939.70      9.37 o
   4   7   3        3.00       13.49      1.17 o
   5   7   3      735.22      641.48      6.55 o
   6   7   3       46.23       37.75      1.36 o
   7   7   3      590.74      576.06      7.08 o
   8   7   3      264.75      270.70      3.23 o
   9   7   3      342.87      342.89      3.34 o
  10   7   3      887.36      920.57     12.12 o
  11   7   3     1452.87     1500.84     27.29 o
  12   7   3     1095.91     1282.36      9.55 o
  13   7   3      464.20      522.89      8.54 o
  14   7   3        2.42        4.28      1.18 o
  15   7   3        5.06        5.34      0.94 o
  16   7   3        4.40        4.24      1.14 o
 -17   8   3        1.17        0.44      1.73 o
 -16   8   3      420.17      477.97     11.19 o
 -15   8   3        0.15       -0.74      1.00 o
 -14   8   3      342.33      356.98     17.47 o
 -13   8   3       25.94       21.11      1.44 o
 -12   8   3        1.56        6.29      1.25 o
 -11   8   3        6.01       14.28      1.55 o
 -10   8   3      318.96      299.79      3.73 o
  -9   8   3      297.33      347.10      3.88 o
  -8   8   3       17.39       18.79      1.62 o
  -7   8   3       62.87       66.35      1.75 o
  -6   8   3      407.20      362.58      3.50 o
  -5   8   3       24.71       34.98      1.25 o
  -4   8   3     2084.53     2323.52      9.99 o
  -3   8   3       68.36       70.46      2.59 o
  -2   8   3     3438.79     3466.07     19.89 o
  -1   8   3     1603.51     1791.16     11.19 o
   0   8   3     3093.21     3354.75     18.52 o
   1   8   3      366.49      332.67      3.64 o
   2   8   3     1602.35     1501.19      8.72 o
   3   8   3       15.47       10.41      1.24 o
   4   8   3      356.22      327.71      5.18 o
   5   8   3       28.86       20.53      1.41 o
   6   8   3        0.90        4.51      1.33 o
   7   8   3       28.30       38.87      1.97 o
   8   8   3      950.88     1010.18     12.17 o
   9   8   3       91.84      108.08      2.46 o
  10   8   3      188.46      197.10      6.04 o
  11   8   3      167.61      160.47      3.61 o
  12   8   3      564.38      673.17      7.22 o
  13   8   3       28.77       30.37      1.91 o
  14   8   3       91.91       65.07      2.99 o
  15   8   3       14.78       10.76      1.06 o
 -16   9   3        4.38        4.35      3.03 o
 -15   9   3      141.84      154.97      5.01 o
 -14   9   3       17.91       13.62      1.10 o
 -13   9   3       76.19      110.72      3.28 o
 -12   9   3       78.86       89.17      2.55 o
 -11   9   3       39.85       48.75      1.92 o
 -10   9   3       63.78       57.44      2.26 o
  -9   9   3      183.53      132.07      2.47 o
  -8   9   3       15.24       18.14      1.58 o
  -7   9   3        3.67        5.29      1.21 o
  -6   9   3      886.86      980.70      5.52 o
  -5   9   3     2756.21     2814.48     19.10 o
  -4   9   3      480.87      499.59      5.07 o
  -3   9   3     2457.51     2451.12     15.12 o
  -2   9   3      242.52      199.61      3.64 o
  -1   9   3      154.09      166.11      3.06 o
   0   9   3        5.66       12.41      1.28 o
   1   9   3     1128.74     1068.43     13.75 o
   2   9   3       42.21       58.42      1.94 o
   3   9   3       56.51       79.67      2.86 o
   4   9   3      479.94      478.83      5.14 o
   5   9   3      112.28      111.67      2.37 o
   6   9   3     1456.14     1572.54     15.27 o
   7   9   3      553.24      568.94      4.45 o
   8   9   3      625.68      717.99      6.60 o
   9   9   3      163.02      195.60      3.56 o
  10   9   3      505.30      537.45      9.98 o
  11   9   3       60.11       59.29      2.19 o
  12   9   3       20.29       22.60      1.51 o
  13   9   3       12.14       17.70      1.27 o
  14   9   3        4.84        5.26      1.10 o
 -14  10   3      413.43      417.65      6.44 o
 -13  10   3       46.24       47.83      3.08 o
 -12  10   3      101.33      111.21      7.06 o
 -11  10   3       68.50       64.80      2.11 o
 -10  10   3       11.98       13.20      1.80 o
  -9  10   3        6.62        6.99      1.43 o
  -8  10   3       59.39       56.95      1.97 o
  -7  10   3       43.88       50.10      2.35 o
  -6  10   3      123.12      117.55      2.91 o
  -5  10   3     1880.84     2074.64     10.95 o
  -4  10   3       98.47      115.02      2.37 o
  -3  10   3      392.98      409.09      4.88 o
  -2  10   3     1124.52     1234.80      6.40 o
  -1  10   3       58.74       68.42      1.84 o
   0  10   3      639.34      631.86      4.70 o
   1  10   3        7.13        4.44      1.56 o
   2  10   3      202.22      210.47      3.66 o
   3  10   3      851.68      946.52      9.44 o
   4  10   3       34.52       36.19      2.47 o
   5  10   3      808.92      923.02      8.73 o
   6  10   3       46.25       60.91      1.98 o
   7  10   3       59.45       60.32      2.58 o
   8  10   3      696.16      774.70     11.12 o
   9  10   3       53.21       56.09      2.93 o
  10  10   3      125.52      130.15      7.41 o
  11  10   3        0.52        1.69      1.21 o
  12  10   3       84.17       66.92      4.98 o
  13  10   3        3.09        1.60      1.78 o
 -13  11   3        0.97        2.70      1.56 o
 -12  11   3       12.35       10.05      1.12 o
 -11  11   3       77.23       52.39      3.25 o
 -10  11   3      199.93      208.43      4.68 o
  -9  11   3       36.15       35.83      3.16 o
  -8  11   3      992.69     1248.40     16.95 o
  -7  11   3      427.62      451.63      6.69 o
  -6  11   3      479.66      501.54      6.92 o
  -5  11   3     1636.12     1708.74     21.23 o
  -4  11   3      327.83      363.60      8.94 o
  -3  11   3      572.87      567.15      7.34 o
  -2  11   3      177.88      241.59      3.44 o
  -1  11   3       63.70       77.20      2.31 o
   0  11   3      170.12      186.76      2.96 o
   1  11   3      363.36      386.99      6.24 o
   2  11   3        0.38        4.42      1.49 o
   3  11   3       91.12       70.39      2.29 o
   4  11   3        8.53       15.24      1.52 o
   5  11   3        4.32        1.59      1.59 o
   6  11   3      645.61      664.20     11.66 o
   7  11   3       30.42       32.41      2.19 o
   8  11   3       50.28       73.98      5.26 o
   9  11   3       53.38       47.09      2.44 o
  10  11   3       25.14       14.25      2.03 o
  11  11   3        0.16        0.85      1.82 o
 -11  12   3      217.83      187.38      5.49 o
 -10  12   3        2.11        2.09      1.12 o
  -9  12   3      264.61      238.75      6.41 o
  -8  12   3       45.70       29.48      1.69 o
  -7  12   3        9.24        8.09      1.27 o
  -6  12   3        0.81        8.32      1.22 o
  -5  12   3        3.49        6.07      1.27 o
  -4  12   3       83.90       75.63      2.66 o
  -3  12   3      115.73      120.27      3.78 o
  -2  12   3       27.35       15.68      1.82 o
  -1  12   3       48.31       54.41      1.99 o
   0  12   3        5.37        1.54      1.35 o
   1  12   3     1089.69     1176.22     21.91 o
   2  12   3       18.77       11.22      1.43 o
   3  12   3      290.65      295.94      7.91 o
   4  12   3       13.98       12.35      2.30 o
   5  12   3       35.74       37.03      1.96 o
   6  12   3      134.33      149.24      5.93 o
   7  12   3        1.36        1.60      1.45 o
   8  12   3       14.30        9.16      1.50 o
   9  12   3      113.21       69.55      3.87 o
  -8  13   3      158.43      125.01      4.00 o
  -7  13   3       70.80       59.84      2.36 o
  -6  13   3      254.17      310.94      5.54 o
  -5  13   3        8.52        3.82      1.60 o
  -4  13   3       10.85        9.79      2.10 o
  -3  13   3       17.62       19.29      1.40 o
  -2  13   3        0.07       -1.73      1.73 o
  -1  13   3       10.65        3.46      1.68 o
   0  13   3       97.92       59.94      1.85 o
   1  13   3       97.73       91.86      4.44 o
   2  13   3       26.14       16.89      2.20 o
   3  13   3       55.43       58.54      2.98 o
   4  13   3      203.31      198.87      4.89 o
   5  13   3      208.38      197.78      6.79 o
   6  13   3       49.42       48.26      2.46 o
   7  13   3      106.71       84.54      2.70 o
 -20   0   4      164.93      140.55     27.17 o
 -18   0   4      462.58      527.18     23.07 o
 -16   0   4      245.80      265.96      4.53 o
 -14   0   4      438.33      459.47      8.26 o
 -12   0   4      544.83      500.78      4.92 o
 -10   0   4     8683.36     8866.36    293.41 o
  -8   0   4     4064.96     4087.17     45.31 o
  -6   0   4      954.78      875.69      8.36 o
  -4   0   4    11440.37    10901.62    134.96 o
  -2   0   4     3466.58     2285.19     16.51 o
   0   0   4    16356.40    13423.39    213.68 o
   2   0   4      112.62       14.49      2.87 o
   4   0   4     1438.78     1440.76     16.30 o
   6   0   4      240.97      226.57      5.69 o
   8   0   4     3358.02     3703.47     18.64 o
  10   0   4        9.25        8.16      2.09 o
  12   0   4      173.61      164.44      4.24 o
  14   0   4      723.25      685.54     11.58 o
  16   0   4      103.72       90.52      5.47 o
  18   0   4        5.60        6.79      2.18 o
 -20   1   4       41.50       48.27      4.78 o
 -19   1   4      190.53      222.08      4.31 o
 -18   1   4      113.41      115.60      3.58 o
 -17   1   4       80.03       83.15      4.98 o
 -16   1   4       19.34       14.14      1.24 o
 -15   1   4       56.87       48.68      1.52 o
 -14   1   4       29.98       33.83      1.53 o
 -13   1   4      282.08      288.36      3.39 o
 -12   1   4     1011.81      973.85      5.43 o
 -11   1   4      248.19      210.20      2.93 o
 -10   1   4      193.54      179.44      2.70 o
  -9   1   4      206.64      155.35      4.70 o
  -8   1   4      853.11     1050.63     25.91 o
  -7   1   4     8335.47     8039.84     38.89 o
  -6   1   4     1095.54     1186.21      9.72 o
  -5   1   4      659.15      571.66      4.30 o
  -4   1   4    10977.76    10108.33     65.55 o
  -3   1   4    23978.09    24333.62    154.44 o
  -2   1   4    34831.86    40122.01    270.86 o
  -1   1   4     2881.02     1977.90     14.78 o
   0   1   4    17585.43    19828.37     84.53 o
   1   1   4    11738.62    11844.22    127.05 o
   2   1   4     7435.83     7512.21     36.13 o
   3   1   4      132.21      160.03      3.78 o
   4   1   4        2.19       10.12      1.91 o
   5   1   4     3920.27     3685.53     48.62 o
   6   1   4      214.40      123.30      5.45 o
   7   1   4       10.24       17.11      6.32 o
   8   1   4      211.50      194.23      2.74 o
   9   1   4     2520.39     2524.93     17.10 o
  10   1   4      310.59      246.86      2.64 o
  11   1   4       81.92       95.83      1.89 o
  12   1   4       76.14       70.64      1.82 o
  13   1   4       44.90       39.07      1.44 o
  14   1   4        1.69        2.36      1.19 o
  15   1   4       57.98       56.16      1.61 o
  16   1   4       10.06        8.89      1.06 o
  17   1   4       50.26       51.73      6.43 o
  18   1   4        0.29        0.48      1.28 o
 -20   2   4        0.22       -1.13      1.52 o
 -19   2   4        4.24        5.51      1.14 o
 -18   2   4       21.54       20.94      5.81 o
 -17   2   4      729.76      792.84     26.60 o
 -16   2   4       12.95       11.22      1.17 o
 -15   2   4      330.03      356.13      4.03 o
 -14   2   4       11.31       11.14      1.26 o
 -13   2   4     3989.34     3933.24     28.30 o
 -12   2   4      669.30      617.74      4.01 o
 -11   2   4        5.47        5.94      1.21 o
 -10   2   4     1112.11      964.15      5.20 o
  -9   2   4     2138.25     2181.44     22.66 o
  -8   2   4     2041.50     2037.89     10.71 o
  -7   2   4      508.60      502.63      5.37 o
  -6   2   4      223.57      392.90      5.78 o
  -5   2   4        5.18        7.10      0.85 o
  -4   2   4      217.99      202.66      6.38 o
  -3   2   4     1328.52     1103.05     26.14 o
  -2   2   4     6876.00     6218.35     94.46 o
  -1   2   4     3233.68     2770.36     13.19 o
   0   2   4      753.85      392.28      6.34 o
   1   2   4     5119.46     4312.70     58.09 o
   2   2   4    31916.29    32836.86    390.64 o
   3   2   4     2297.10     2452.45     23.13 o
   4   2   4     1964.56     1609.93     18.86 o
   5   2   4      250.10      242.45      6.71 o
   6   2   4       81.02       90.81      6.23 o
   7   2   4        2.58        9.73      3.34 o
   8   2   4      421.36      443.88      7.44 o
   9   2   4      623.82      652.36      7.20 o
  10   2   4       13.96       15.40      1.31 o
  11   2   4      467.99      440.45      5.49 o
  12   2   4       30.21       21.71      2.02 o
  13   2   4      193.38      224.63      2.65 o
  14   2   4      136.66      146.59      2.57 o
  15   2   4      142.09      124.50      4.84 o
  16   2   4      104.68       88.31      9.03 o
  17   2   4       35.14       29.34      2.24 o
  18   2   4        0.31        1.03      1.08 o
 -20   3   4       24.95       16.49      2.01 o
 -19   3   4      136.07      179.99      4.49 o
 -18   3   4       84.92       80.94      4.56 o
 -17   3   4       99.35      116.94      2.99 o
 -16   3   4      196.14      227.48      3.42 o
 -15   3   4      198.54      213.72      2.95 o
 -14   3   4      347.26      418.68      4.48 o
 -13   3   4      803.08      772.02     10.23 o
 -12   3   4     1428.98     1345.33      8.65 o
 -11   3   4      187.57      179.64      2.61 o
 -10   3   4      473.03      472.18     10.01 o
  -9   3   4      739.39      701.66      6.18 o
  -8   3   4      193.24      216.07      4.04 o
  -7   3   4      680.52      657.28     12.79 o
  -6   3   4      128.64      186.13      4.73 o
  -5   3   4       67.28       66.24      2.64 o
  -4   3   4      745.68      635.90     11.04 o
  -3   3   4     1475.67     1441.90     10.42 o
  -2   3   4      912.53     1051.06     20.44 o
  -1   3   4      417.29      415.59      5.33 o
   0   3   4        8.50       22.41      1.74 o
   1   3   4      513.37      439.15      6.07 o
   2   3   4     3270.73     3254.28     20.62 o
   3   3   4      503.40      330.97      8.05 o
   4   3   4      700.91      668.79      9.02 o
   5   3   4       52.92       63.53      4.31 o
   6   3   4       45.91       47.24      2.71 o
   7   3   4     1215.21     1020.56     18.99 o
   8   3   4      132.25      107.66      1.93 o
   9   3   4      195.00      188.26      2.78 o
  10   3   4       13.50       17.83      1.21 o
  11   3   4     1603.87     1544.73     14.11 o
  12   3   4      208.86      175.82      2.31 o
  13   3   4      311.65      299.40      3.49 o
  14   3   4       71.61       70.66      2.38 o
  15   3   4       11.16       11.82      1.14 o
  16   3   4       70.32       68.73      2.51 o
  17   3   4       60.77       65.53      7.37 o
 -19   4   4       61.82       59.20      2.10 o
 -18   4   4       23.41       14.51      1.25 o
 -17   4   4       50.68       41.72      1.70 o
 -16   4   4       46.15       43.81      1.68 o
 -15   4   4      212.93      225.86      3.98 o
 -14   4   4      529.96      562.36      4.91 o
 -13   4   4      249.14      239.74      3.99 o
 -12   4   4      132.17      129.34      2.44 o
 -11   4   4      196.56      175.77      2.28 o
 -10   4   4      121.37      145.29      1.85 o
  -9   4   4        2.39        7.65      1.17 o
  -8   4   4       38.76       53.61      2.24 o
  -7   4   4       66.24      106.67      3.07 o
  -6   4   4      641.15      632.05      6.44 o
  -5   4   4     7006.04     7368.83     32.74 o
  -4   4   4      896.03     1115.18      8.55 o
  -3   4   4     9403.88     8616.18     83.01 o
  -2   4   4      950.02      784.58      9.44 o
  -1   4   4    17462.28    17222.24    289.61 o
   0   4   4     1349.73     1406.15     14.13 o
   1   4   4      180.35      275.29      5.21 o
   2   4   4     3142.06     3497.34     20.65 o
   3   4   4       62.36       51.34      3.87 o
   4   4   4       46.52       12.38      3.94 o
   5   4   4      826.76      773.10      8.31 o
   6   4   4      548.16      601.88      6.67 o
   7   4   4      208.78      239.11      3.62 o
   8   4   4      795.86      781.05      9.56 o
   9   4   4      159.51      166.35      3.51 o
  10   4   4     1146.50     1014.92      9.10 o
  11   4   4      660.51      666.88      6.99 o
  12   4   4       42.66       46.21      1.73 o
  13   4   4      218.89      250.95      3.45 o
  14   4   4      278.15      311.67      6.88 o
  15   4   4        7.56        9.05      1.26 o
  16   4   4       22.54       21.49      1.74 o
  17   4   4        0.01       -0.03      1.23 o
 -19   5   4       36.08       32.22      1.55 o
 -18   5   4        1.07        2.69      1.05 o
 -17   5   4       17.59       12.39      3.04 o
 -16   5   4       73.82       74.61      2.14 o
 -15   5   4      231.57      275.82      3.67 o
 -14   5   4      230.30      256.71      6.78 o
 -13   5   4        3.53        5.11      2.25 o
 -12   5   4      468.77      409.60      6.74 o
 -11   5   4      679.38      739.19      8.19 o
 -10   5   4       58.21       54.05      1.72 o
  -9   5   4        9.99       26.01      1.54 o
  -8   5   4       79.11       58.15      1.54 o
  -7   5   4      242.07      187.97      3.63 o
  -6   5   4      137.12      200.79      8.45 o
  -5   5   4     2405.82     2309.38     26.12 o
  -4   5   4     4780.89     5105.79     45.17 o
  -3   5   4      427.49      266.68      6.61 o
  -2   5   4      200.49      359.84     19.22 o
  -1   5   4       87.57       62.17      4.01 o
   0   5   4     1606.93     1603.53     19.20 o
   1   5   4     2100.52     2460.20     22.52 o
   2   5   4        4.27        3.73      2.01 o
   3   5   4      586.96      580.29      7.15 o
   4   5   4       31.98       48.13      2.98 o
   5   5   4     1708.37     1864.06     20.86 o
   6   5   4      349.17      324.21      5.97 o
   7   5   4       65.08       45.26      1.49 o
   8   5   4     2233.09     2221.49     30.98 o
   9   5   4        8.01       13.03      1.22 o
  10   5   4      187.20      198.99      2.62 o
  11   5   4     1469.70     1706.87     17.09 o
  12   5   4       80.53       88.21      2.08 o
  13   5   4     1493.35     1590.86     32.65 o
  14   5   4       10.99        6.12      1.21 o
  15   5   4       55.56       65.70      3.90 o
  16   5   4      201.72      189.52     10.61 o
  17   5   4       14.63       13.39      2.88 o
 -18   6   4      198.81      171.98      9.43 o
 -17   6   4        1.39        1.60      1.11 o
 -16   6   4      349.51      384.56     18.61 o
 -15   6   4      142.09      163.95      4.53 o
 -14   6   4        9.32       11.00      1.51 o
 -13   6   4       12.71       13.79      1.68 o
 -12   6   4       58.44       56.11      2.27 o
 -11   6   4      734.12      788.92     12.11 o
 -10   6   4       64.13       84.18      1.94 o
  -9   6   4       49.84       21.27      1.45 o
  -8   6   4       62.25       60.37      1.87 o
  -7   6   4     2263.77     2318.73     25.14 o
  -6   6   4     2767.27     2765.20     21.37 o
  -5   6   4     3436.51     3211.56      9.99 o
  -4   6   4     1608.27     1754.36     25.84 o
  -3   6   4      631.24      572.49     15.16 o
  -2   6   4      981.87     1163.26      8.62 o
  -1   6   4       14.45       40.31      2.54 o
   0   6   4      910.01     1086.26     11.81 o
   1   6   4       18.94       25.58      2.29 o
   2   6   4     1833.10     1819.76     14.68 o
   3   6   4      460.19      442.85      5.45 o
   4   6   4      290.56      257.71      3.09 o
   5   6   4      944.88      869.22      7.08 o
   6   6   4      363.75      317.69      3.93 o
   7   6   4     1103.45     1157.03     13.90 o
   8   6   4     2848.19     2977.12     32.57 o
   9   6   4      649.24      585.70      7.62 o
  10   6   4       57.98       62.26      1.77 o
  11   6   4     1038.67     1228.57     10.34 o
  12   6   4     1356.56     1498.84     21.27 o
  13   6   4      538.96      637.34     11.21 o
  14   6   4       34.73       28.87      1.79 o
  15   6   4       65.72       50.58      2.36 o
  16   6   4       30.88       24.65      1.86 o
 -18   7   4        3.65        1.76      1.22 o
 -17   7   4      118.69      113.97      2.75 o
 -16   7   4        2.72        2.32      1.13 o
 -15   7   4      321.07      379.31      7.16 o
 -14   7   4       40.16       49.37      2.31 o
 -13   7   4      198.11      255.01      3.66 o
 -12   7   4      649.72      652.21      6.79 o
 -11   7   4       24.26       46.50      2.13 o
 -10   7   4      584.18      524.51      7.34 o
  -9   7   4      100.46       82.63      2.12 o
  -8   7   4       54.13       39.06      1.63 o
  -7   7   4     2283.32     2484.82     14.00 o
  -6   7   4        0.06        1.96      1.01 o
  -5   7   4       30.36       28.97      1.11 o
  -4   7   4      540.68      595.95      3.40 o
  -3   7   4       26.48       21.73      1.11 o
  -2   7   4        5.65        7.21      1.13 o
  -1   7   4       10.59       10.05      1.32 o
   0   7   4      201.43      248.81      2.99 o
   1   7   4       59.66       39.72      1.33 o
   2   7   4      987.17      890.58      8.13 o
   3   7   4      415.86      419.75      3.38 o
   4   7   4        3.25        4.83      1.22 o
   5   7   4      716.46      688.13      4.80 o
   6   7   4       13.74       26.40      1.39 o
   7   7   4       32.51       23.48      1.39 o
   8   7   4     1434.03     1502.56     10.76 o
   9   7   4       58.99       53.34      1.62 o
  10   7   4       45.92       55.52      1.64 o
  11   7   4      135.40      163.19      2.69 o
  12   7   4       73.47       69.22      4.63 o
  13   7   4       31.27       42.03      5.77 o
  14   7   4        9.20        8.42      1.04 o
  15   7   4       35.92       36.23      1.68 o
 -17   8   4       10.65        9.05      1.54 o
 -16   8   4       88.72       89.27      2.50 o
 -15   8   4       31.52       27.22      1.74 o
 -14   8   4      357.51      324.54     21.84 o
 -13   8   4        4.36       -1.82      1.82 o
 -12   8   4      132.70      141.44      2.85 o
 -11   8   4       65.27       81.12      2.39 o
 -10   8   4       29.36       49.25      1.92 o
  -9   8   4       66.98       88.11      2.67 o
  -8   8   4        6.79        1.70      1.15 o
  -7   8   4     2525.05     2521.33     11.72 o
  -6   8   4      515.44      452.67      4.18 o
  -5   8   4      858.27      930.27      9.10 o
  -4   8   4       37.77       51.72      1.55 o
  -3   8   4     1756.17     1699.79      8.42 o
  -2   8   4      215.57      218.94      3.12 o
  -1   8   4     1849.07     1974.12     14.82 o
   0   8   4       26.37       25.31      1.35 o
   1   8   4        0.81        6.15      1.26 o
   2   8   4      130.02      153.52      2.55 o
   3   8   4     2439.87     2569.73     18.80 o
   4   8   4     1657.56     1706.02     28.19 o
   5   8   4     2019.62     2001.21     25.19 o
   6   8   4     1688.61     1792.76     14.66 o
   7   8   4     4959.30     5358.96     29.94 o
   8   8   4      222.25      226.03      2.93 o
   9   8   4      874.44      922.55     11.62 o
  10   8   4      247.70      282.16      8.83 o
  11   8   4       84.39       74.28      2.48 o
  12   8   4       27.24       27.00      1.57 o
  13   8   4        7.71        1.69      1.05 o
  14   8   4       18.16       19.84      1.31 o
 -16   9   4        9.20        3.72      1.14 o
 -15   9   4       30.95       23.76      1.35 o
 -14   9   4      178.24      151.26      8.05 o
 -13   9   4       60.59       63.04      1.85 o
 -12   9   4      309.19      376.66      6.41 o
 -11   9   4       70.73       75.70      2.23 o
 -10   9   4     1455.83     1438.38      8.83 o
  -9   9   4      307.79      346.34      3.53 o
  -8   9   4     1639.32     1587.66     11.14 o
  -7   9   4      133.34      133.50      2.85 o
  -6   9   4      295.26      436.94      4.18 o
  -5   9   4      481.53      487.41      7.23 o
  -4   9   4      385.45      360.68      5.92 o
  -3   9   4       71.17       61.63      2.14 o
  -2   9   4        1.58        6.43      1.15 o
  -1   9   4      975.36     1051.78      6.66 o
   0   9   4       87.44       77.30      2.18 o
   1   9   4       31.59       34.09      1.84 o
   2   9   4      220.92      226.53      3.70 o
   3   9   4        2.61        2.70      1.71 o
   4   9   4      734.75      735.02      6.93 o
   5   9   4      158.66      179.77      3.65 o
   6   9   4      237.66      230.29      3.45 o
   7   9   4       15.03       10.67      1.55 o
   8   9   4      205.44      212.01      3.53 o
   9   9   4        0.50       -0.39      1.39 o
  10   9   4       96.10      106.56      3.39 o
  11   9   4       61.44       53.18      3.79 o
  12   9   4        1.61        0.33      2.03 o
  13   9   4       52.26       36.21      1.46 o
  14   9   4       86.37       68.93      3.91 o
 -14  10   4        2.42        2.73      1.10 o
 -13  10   4       30.60       23.99      1.33 o
 -12  10   4        1.93        2.62      1.15 o
 -11  10   4       48.89       53.08      2.00 o
 -10  10   4      142.92      159.37      4.50 o
  -9  10   4      911.26     1161.21     15.08 o
  -8  10   4      434.73      444.49      4.65 o
  -7  10   4     1532.61     1503.28     12.34 o
  -6  10   4      181.29      233.34      3.49 o
  -5  10   4     1483.72     1670.28     11.89 o
  -4  10   4        9.13        7.78      1.21 o
  -3  10   4     3479.86     3593.25     30.92 o
  -2  10   4        7.40        5.39      1.36 o
  -1  10   4       32.71       36.05      1.65 o
   0  10   4      100.81      112.07      2.36 o
   1  10   4        0.33        4.12      1.43 o
   2  10   4      868.85      991.58     14.64 o
   3  10   4      418.90      456.39      7.71 o
   4  10   4      132.03      147.26      3.32 o
   5  10   4      463.88      514.98      5.53 o
   6  10   4      255.52      227.35      5.07 o
   7  10   4      303.07      411.42     10.22 o
   8  10   4      118.55      120.96      5.05 o
   9  10   4       41.82       33.62      2.34 o
  10  10   4       60.58       52.24      2.79 o
  11  10   4       11.78        9.09      1.19 o
  12  10   4       96.97       79.64      2.55 o
 -13  11   4      433.67      416.43      5.14 o
 -12  11   4       25.67       22.40      1.83 o
 -11  11   4       82.28       71.15      4.58 o
 -10  11   4      142.33      142.90      4.68 o
  -9  11   4       61.76       44.63      1.89 o
  -8  11   4        7.32        3.27      1.29 o
  -7  11   4      114.91      148.06      3.55 o
  -6  11   4      106.30      104.98      2.53 o
  -5  11   4       39.68       81.34      2.40 o
  -4  11   4        6.19       11.61      1.55 o
  -3  11   4       51.88       43.22      1.75 o
  -2  11   4      209.48      207.68      3.02 o
  -1  11   4     1692.31     2063.78     17.89 o
   0  11   4       58.33       55.00      2.20 o
   1  11   4      902.09     1005.18      8.99 o
   2  11   4      265.09      262.33      7.15 o
   3  11   4       31.17       32.92      2.03 o
   4  11   4       28.69       31.68      2.31 o
   5  11   4        0.22        2.35      1.55 o
   6  11   4      356.22      366.73      7.57 o
   7  11   4       15.41       16.60      1.74 o
   8  11   4        0.30        2.10      1.41 o
   9  11   4       95.90       77.33      2.37 o
  10  11   4        0.55        1.92      1.26 o
  11  11   4       35.45       26.25      1.86 o
 -11  12   4      289.10      259.50      6.10 o
 -10  12   4       97.02       92.11      4.96 o
  -9  12   4      230.60      200.68      7.43 o
  -8  12   4      108.64       95.93      2.45 o
  -7  12   4        8.26       17.19      1.63 o
  -6  12   4        1.24        2.80      1.20 o
  -5  12   4      414.49      440.61     15.10 o
  -4  12   4      991.58     1099.83     28.35 o
  -3  12   4      254.87      289.11      4.87 o
  -2  12   4      384.10      415.55      5.48 o
  -1  12   4       76.29       84.52      2.62 o
   0  12   4       32.45       33.29      1.79 o
   1  12   4      385.89      382.18     11.13 o
   2  12   4       24.68       32.34      1.87 o
   3  12   4      218.97      237.56      8.96 o
   4  12   4      264.21      281.93      4.76 o
   5  12   4      110.23       93.27      3.28 o
   6  12   4       44.32       36.82      1.81 o
   7  12   4        8.25        9.12      1.26 o
   8  12   4       38.31       27.79      1.75 o
   9  12   4      386.80      320.20      4.48 o
  -8  13   4       31.83       17.94      1.33 o
  -7  13   4        7.36        6.51      1.24 o
  -6  13   4       51.79       56.16      2.90 o
  -5  13   4      201.91      180.19      6.86 o
  -4  13   4       57.85       34.47      1.41 o
  -3  13   4      208.10      189.83      7.51 o
  -2  13   4      109.70       98.36      2.85 o
  -1  13   4      412.73      445.59      8.19 o
   0  13   4        1.78        1.56      1.44 o
   1  13   4      298.45      252.25      6.51 o
   2  13   4       16.87       14.35      1.56 o
   3  13   4       65.87       47.85      2.62 o
   4  13   4        0.07        0.19      1.69 o
   5  13   4      104.12      106.24      4.63 o
   6  13   4       11.63       13.60      1.66 o
 -19   0   5       49.45       68.45      9.02 o
 -17   0   5      322.00      350.75      4.90 o
 -15   0   5       52.32       52.73      2.66 o
 -13   0   5       62.38       53.23      2.38 o
 -11   0   5      137.43      154.34      2.99 o
  -9   0   5        2.48       12.92      3.95 o
  -7   0   5     2555.80     2657.42     64.80 o
  -5   0   5     6386.57     6659.64     24.92 o
  -3   0   5     2522.71     2125.18     18.03 o
  -1   0   5      668.85      815.70     10.39 o
   1   0   5    57256.23    62451.07    482.62 o
   3   0   5      529.25      775.33     13.23 o
   5   0   5    12506.88    12878.25     64.19 o
   7   0   5     4551.26     4513.10     29.09 o
   9   0   5     1845.13     1890.15     10.22 o
  11   0   5       10.85       19.73      2.07 o
  13   0   5      552.31      559.90      7.38 o
  15   0   5       62.36       64.81      3.56 o
  17   0   5       27.57       15.81      1.91 o
 -20   1   5       68.13       58.77      2.60 o
 -19   1   5       41.04       37.09      5.13 o
 -18   1   5        1.17        2.22      1.32 o
 -17   1   5      651.36      696.87     12.63 o
 -16   1   5      146.46      161.09      3.87 o
 -15   1   5       90.97       95.46      1.98 o
 -14   1   5     1325.79     1271.14     12.03 o
 -13   1   5      513.93      518.58      4.05 o
 -12   1   5      460.24      403.56      4.07 o
 -11   1   5        5.38        4.17      1.19 o
 -10   1   5      254.87      291.99      5.05 o
  -9   1   5       58.57       36.28      2.87 o
  -8   1   5      547.06      599.41     11.44 o
  -7   1   5      730.56      609.97      9.26 o
  -6   1   5     1728.08     1683.97     10.63 o
  -5   1   5     8651.19     7759.42     28.14 o
  -4   1   5       33.74       15.14      1.09 o
  -3   1   5      132.70      149.42      3.01 o
  -2   1   5    76712.55    90222.76    755.87 o
  -1   1   5     3029.69     2994.37     13.77 o
   0   1   5    50862.51    53680.84    444.96 o
   1   1   5     8320.92     8944.29     43.64 o
   2   1   5       19.10       23.90      3.13 o
   3   1   5        4.99        9.68      3.51 o
   4   1   5     2817.27     2640.76     28.44 o
   5   1   5      144.57       86.07      4.69 o
   6   1   5      430.83      444.90     12.15 o
   7   1   5       43.10       54.20      2.89 o
   8   1   5      192.45      150.29      2.31 o
   9   1   5      313.61      317.63      2.82 o
  10   1   5      962.78      965.69      5.02 o
  11   1   5       47.96       48.75      1.64 o
  12   1   5      337.41      364.26      3.44 o
  13   1   5        0.01        1.93      1.21 o
  14   1   5      291.88      329.68      5.91 o
  15   1   5       38.90       20.71      1.45 o
  16   1   5      254.23      288.28     15.20 o
  17   1   5       28.23       15.49      1.23 o
 -20   2   5       57.57       60.15      6.11 o
 -19   2   5       51.20       41.75      4.78 o
 -18   2   5        8.95       10.86      1.40 o
 -17   2   5       12.85       11.28      1.29 o
 -16   2   5      124.08      137.90      2.19 o
 -15   2   5      432.85      413.86      4.15 o
 -14   2   5       15.89       15.04      1.29 o
 -13   2   5       20.44       17.27      1.49 o
 -12   2   5       49.14       59.03      1.71 o
 -11   2   5      162.51      185.24      2.44 o
 -10   2   5       29.65       25.11      1.31 o
  -9   2   5       45.36       27.34      3.15 o
  -8   2   5     6337.24     6392.19    110.42 o
  -7   2   5     3715.63     4159.74     23.16 o
  -6   2   5     4284.82     4571.14     47.67 o
  -5   2   5     3780.37     4345.35     15.05 o
  -4   2   5      609.40      621.48      5.91 o
  -3   2   5       24.80       12.21      1.68 o
  -2   2   5     2779.88     2211.39     36.24 o
  -1   2   5     3584.46     3220.89     37.60 o
   0   2   5     8554.95     8085.87    114.38 o
   1   2   5      113.27      162.53      5.62 o
   2   2   5      489.79      427.71      9.81 o
   3   2   5        0.91        1.02      1.92 o
   4   2   5     1410.77     1194.61     18.94 o
   5   2   5     4536.54     4887.10     78.37 o
   6   2   5      149.80      113.85      3.64 o
   7   2   5      565.69      560.41      7.88 o
   8   2   5     1504.75     1277.38     17.43 o
   9   2   5      326.81      336.78      5.26 o
  10   2   5        6.05       10.21      1.59 o
  11   2   5       48.13       36.41      1.43 o
  12   2   5       15.37        5.67      1.14 o
  13   2   5       66.30       63.83      1.61 o
  14   2   5        6.06       10.70      1.22 o
  15   2   5       39.78       45.65      1.83 o
  16   2   5       41.74       33.09      2.85 o
  17   2   5       37.96       32.93      2.08 o
 -20   3   5        0.53        1.62      1.92 o
 -19   3   5       14.70       15.05      1.78 o
 -18   3   5        0.90        2.51      1.13 o
 -17   3   5       99.89      120.96      2.68 o
 -16   3   5       33.10       38.12      1.60 o
 -15   3   5       58.78       67.02      1.92 o
 -14   3   5      156.58      189.39      2.81 o
 -13   3   5      218.25      233.20      3.04 o
 -12   3   5       32.16       39.31      1.51 o
 -11   3   5      294.49      267.11      2.77 o
 -10   3   5     1156.50     1175.27      9.51 o
  -9   3   5     1317.58     1276.97     13.73 o
  -8   3   5      817.66      765.22      8.44 o
  -7   3   5      526.28      553.84      7.74 o
  -6   3   5        5.49        6.40      2.13 o
  -5   3   5     5671.11     5542.27     81.11 o
  -4   3   5      832.54      697.07     12.59 o
  -3   3   5       36.64       48.84      3.12 o
  -2   3   5      488.72      292.55      6.43 o
  -1   3   5        1.49       67.13     16.95 o
   0   3   5       89.66      100.03      3.37 o
   1   3   5     3873.04     3227.64     45.56 o
   2   3   5     1787.40     1509.48     12.29 o
   3   3   5      626.66      544.47     10.04 o
   4   3   5     3048.42     3001.97     33.71 o
   5   3   5      690.36      821.38      8.06 o
   6   3   5     2081.23     1919.80     17.99 o
   7   3   5      204.76      221.81      3.64 o
   8   3   5     1632.90     1564.17     16.73 o
   9   3   5      794.19      742.18      9.31 o
  10   3   5     1418.85     1405.30     10.92 o
  11   3   5      226.96      214.48      2.46 o
  12   3   5       85.00       98.58      1.77 o
  13   3   5      160.33      166.52      2.64 o
  14   3   5      191.33      203.30      6.51 o
  15   3   5      103.12       95.07      4.87 o
  16   3   5       51.14       49.17      2.66 o
  17   3   5       10.08       10.95      1.36 o
 -19   4   5       33.62       27.20      1.72 o
 -18   4   5       48.21       36.31      4.77 o
 -17   4   5        0.69        1.17      1.21 o
 -16   4   5       37.41       43.01      1.75 o
 -15   4   5       28.15       24.25      2.29 o
 -14   4   5       53.87       36.67      1.82 o
 -13   4   5     1176.58     1243.88     12.12 o
 -12   4   5       20.99       16.38      1.36 o
 -11   4   5      891.22      866.97      4.99 o
 -10   4   5     1146.75     1062.17      7.22 o
  -9   4   5       36.74       48.76      1.32 o
  -8   4   5      819.27      643.58      5.33 o
  -7   4   5       47.77       87.49      2.85 o
  -6   4   5     3245.33     3503.33     22.52 o
  -5   4   5     4718.15     4794.83    197.05 o
  -4   4   5       22.88        9.15      1.71 o
  -3   4   5     3324.77     3248.31     20.92 o
  -2   4   5      377.52      186.20      7.34 o
  -1   4   5       10.84        8.99      2.75 o
   0   4   5        6.05        1.55      2.21 o
   1   4   5     2036.67     2088.36     28.35 o
   2   4   5     4442.21     5028.62     39.96 o
   3   4   5     1595.61     1722.18     27.17 o
   4   4   5     1164.97     1210.93     23.97 o
   5   4   5      173.50      130.52      3.75 o
   6   4   5      415.13      401.52      6.77 o
   7   4   5      350.11      336.27      4.40 o
   8   4   5     1369.29     1373.86     17.23 o
   9   4   5        7.96        5.53      1.19 o
  10   4   5       69.35       85.72      1.97 o
  11   4   5      174.73      199.20      2.81 o
  12   4   5       72.48       69.95      1.80 o
  13   4   5        0.01       -0.38      1.15 o
  14   4   5       16.39       21.88      2.13 o
  15   4   5       17.25       15.02      1.26 o
  16   4   5       37.62       40.08      1.61 o
  17   4   5        0.97        1.75      1.49 o
 -19   5   5       94.39      103.73      4.77 o
 -18   5   5      111.64      124.43      7.64 o
 -17   5   5      164.79      177.41      2.76 o
 -16   5   5       61.13       64.76      1.89 o
 -15   5   5        0.86       -1.53      1.53 o
 -14   5   5        5.07        5.50      1.87 o
 -13   5   5      295.11      293.53      5.13 o
 -12   5   5      144.15      163.78      2.65 o
 -11   5   5      682.74      693.58      5.65 o
 -10   5   5     3649.28     3497.56     13.24 o
  -9   5   5       73.31       57.39      3.12 o
  -8   5   5      789.40      900.27      9.19 o
  -7   5   5      350.94      354.17      4.56 o
  -6   5   5     4709.96     4695.44     28.50 o
  -5   5   5     4441.47     4752.92     20.13 o
  -4   5   5      449.94      479.86      9.58 o
  -3   5   5      941.98     1114.26      9.37 o
  -2   5   5      700.95      842.75     15.48 o
  -1   5   5        0.45        7.33      2.08 o
   0   5   5       39.65       35.28      1.96 o
   1   5   5      839.81      774.18      8.60 o
   2   5   5     1682.53     1886.82     31.80 o
   3   5   5      258.17      295.58      5.51 o
   4   5   5       37.73       21.61      1.64 o
   5   5   5     1676.67     1671.85     10.32 o
   6   5   5      639.16      658.04      4.14 o
   7   5   5     1311.48     1252.84     14.73 o
   8   5   5     1823.49     1637.97      7.87 o
   9   5   5       25.13       21.70      1.71 o
  10   5   5      397.57      390.93      3.69 o
  11   5   5       32.07       48.87      1.71 o
  12   5   5        2.67        3.88      1.30 o
  13   5   5        0.07        1.01      1.23 o
  14   5   5       32.18       37.65      2.16 o
  15   5   5        0.14        2.01      1.09 o
  16   5   5      241.32      203.49      3.40 o
 -18   6   5        0.28        1.22      1.01 o
 -17   6   5       25.05       23.31      2.18 o
 -16   6   5       30.73       25.43      1.38 o
 -15   6   5      155.92      189.82      3.15 o
 -14   6   5       41.31       43.92      2.09 o
 -13   6   5       46.63       52.78      2.14 o
 -12   6   5      490.99      464.61      8.04 o
 -11   6   5      578.46      551.81      5.29 o
 -10   6   5     1410.60     1372.31     10.45 o
  -9   6   5      336.75      343.10      4.28 o
  -8   6   5      532.11      552.70      4.44 o
  -7   6   5      212.01      208.67      2.36 o
  -6   6   5     1392.91     1269.21      6.23 o
  -5   6   5        4.42        2.67      1.04 o
  -4   6   5     1123.86     1383.00     12.38 o
  -3   6   5        3.76        4.97      1.45 o
  -2   6   5      394.75      271.59      4.52 o
  -1   6   5     1489.96     1739.15     26.51 o
   0   6   5     1947.34     2058.04     18.33 o
   1   6   5     1199.46     1243.47     12.09 o
   2   6   5      174.18      144.86      1.99 o
   3   6   5     2292.85     2487.46     11.97 o
   4   6   5      531.70      527.09      4.63 o
   5   6   5       26.84       21.71      1.34 o
   6   6   5      200.99      178.96      2.48 o
   7   6   5     1560.94     1462.63     14.76 o
   8   6   5      202.50      181.51      2.42 o
   9   6   5      737.58      827.90     10.14 o
  10   6   5      623.59      669.58      5.96 o
  11   6   5       27.91       27.86      1.39 o
  12   6   5       12.90       11.06      1.35 o
  13   6   5        0.32        1.94      1.28 o
  14   6   5      353.97      352.87     16.76 o
  15   6   5      125.06      127.61      2.85 o
  16   6   5       31.96       27.01      1.63 o
 -18   7   5       10.58       13.47      1.16 o
 -17   7   5       48.93       40.28      1.65 o
 -16   7   5      226.48      259.16      4.69 o
 -15   7   5       62.00       58.12      2.11 o
 -14   7   5       17.40       18.45      1.88 o
 -13   7   5      176.46      167.92      3.25 o
 -12   7   5       17.02       23.30      1.59 o
 -11   7   5        9.93       10.54      1.28 o
 -10   7   5      987.61     1077.54     11.07 o
  -9   7   5      181.08      191.35      3.76 o
  -8   7   5      172.13      134.35      2.18 o
  -7   7   5       23.95       18.06      1.49 o
  -6   7   5      215.72      218.21      2.52 o
  -5   7   5       62.80       57.39      1.41 o
  -4   7   5      837.84      852.42      9.60 o
  -3   7   5      462.13      501.15      3.14 o
  -2   7   5      392.64      381.48      4.18 o
  -1   7   5     1212.45     1221.39     12.05 o
   0   7   5      533.29      525.37      5.75 o
   1   7   5      129.26      119.78      2.07 o
   2   7   5      526.70      533.06      4.18 o
   3   7   5      288.50      300.29      3.22 o
   4   7   5     3108.82     2988.38     18.34 o
   5   7   5     1090.39     1067.74      8.50 o
   6   7   5     3476.46     3564.74     26.71 o
   7   7   5        4.31        2.20      1.25 o
   8   7   5      550.40      644.94      5.01 o
   9   7   5      274.23      317.61      3.88 o
  10   7   5       20.80       14.47      1.25 o
  11   7   5       27.47       28.84      1.73 o
  12   7   5       19.39       15.60      1.70 o
  13   7   5       37.87       37.83      5.45 o
  14   7   5      115.04       83.42      4.73 o
  15   7   5      223.02      178.73      3.80 o
 -17   8   5       38.36       28.30      1.31 o
 -16   8   5      202.44      195.25      3.78 o
 -15   8   5       17.75       16.88      1.80 o
 -14   8   5     1281.34     1544.62     12.12 o
 -13   8   5      163.44      159.17      7.62 o
 -12   8   5      434.17      454.50      4.64 o
 -11   8   5       27.02       13.53      1.42 o
 -10   8   5      612.12      774.99      7.11 o
  -9   8   5      237.00      234.53      3.12 o
  -8   8   5       95.20       96.51      2.05 o
  -7   8   5      211.41      194.52      3.08 o
  -6   8   5        0.67        2.90      1.02 o
  -5   8   5      455.71      370.54      6.11 o
  -4   8   5      314.29      284.42      3.32 o
  -3   8   5       56.67       74.70      1.74 o
  -2   8   5     2636.71     2719.55     20.10 o
  -1   8   5     1078.48     1220.72     12.53 o
   0   8   5     2031.37     1977.35     22.38 o
   1   8   5       80.99      117.14      1.98 o
   2   8   5      718.70      742.92      6.59 o
   3   8   5      520.96      536.63      7.19 o
   4   8   5      317.44      385.76      4.67 o
   5   8   5      208.30      232.50      2.79 o
   6   8   5       33.27       37.14      1.56 o
   7   8   5        5.26        3.69      1.23 o
   8   8   5       44.19       45.04      1.67 o
   9   8   5       21.50       16.27      1.25 o
  10   8   5       71.02       70.36      3.88 o
  11   8   5       62.00       52.05      1.90 o
  12   8   5      235.59      233.61      4.13 o
  13   8   5       55.77       48.55      2.12 o
  14   8   5      168.74      152.96      3.23 o
 -16   9   5       30.91       25.34      1.86 o
 -15   9   5       71.66       69.93      2.16 o
 -14   9   5       26.72       29.86      1.97 o
 -13   9   5        0.07        1.13      1.25 o
 -12   9   5        1.72        1.94      1.24 o
 -11   9   5      244.16      254.12      5.16 o
 -10   9   5      173.82      167.00      3.21 o
  -9   9   5       30.33       36.83      1.62 o
  -8   9   5      105.08      119.45      2.72 o
  -7   9   5       72.74      153.18      2.89 o
  -6   9   5      586.05      665.59      5.42 o
  -5   9   5     1928.54     2096.03     17.01 o
  -4   9   5      105.08      125.10      2.29 o
  -3   9   5      293.46      228.02      2.70 o
  -2   9   5        0.52        1.67      1.15 o
  -1   9   5      278.14      267.54      2.81 o
   0   9   5       28.67       26.68      1.52 o
   1   9   5     2040.77     2085.22     21.30 o
   2   9   5      229.79      187.08      4.98 o
   3   9   5     1820.08     1834.77     23.89 o
   4   9   5        7.55        9.91      1.71 o
   5   9   5     1203.94     1236.81      9.98 o
   6   9   5        2.85        2.91      2.12 o
   7   9   5       84.64       76.59      2.08 o
   8   9   5       59.09       56.56      1.78 o
   9   9   5      190.40      214.55      5.32 o
  10   9   5       69.48       68.01      3.17 o
  11   9   5      193.10      206.91      8.86 o
  12   9   5       14.97        8.36      1.25 o
  13   9   5       14.68       13.15      1.50 o
 -14  10   5      421.44      380.86     16.63 o
 -13  10   5        2.93        0.09      1.74 o
 -12  10   5      738.95      777.68     15.12 o
 -11  10   5       97.70       64.00      2.16 o
 -10  10   5       88.29      106.31      5.13 o
  -9  10   5      288.28      273.91      3.49 o
  -8  10   5        3.70        4.58      1.30 o
  -7  10   5      752.19      728.70      5.88 o
  -6  10   5     1383.82     1540.61     13.53 o
  -5  10   5      893.22      986.97      9.43 o
  -4  10   5      441.28      360.04      3.57 o
  -3  10   5      162.97      122.65      2.57 o
  -2  10   5     6454.69     7462.73     52.94 o
  -1  10   5      306.69      305.99      3.49 o
   0  10   5     7501.65     7839.67     31.02 o
   1  10   5      132.92      147.55      3.23 o
   2  10   5     1080.65     1276.68     15.40 o
   3  10   5      295.71      320.74      4.32 o
   4  10   5      141.19      151.34      3.09 o
   5  10   5       47.49       45.09      2.08 o
   6  10   5      108.18      103.15      2.72 o
   7  10   5      129.86      131.59      3.42 o
   8  10   5       48.92       45.33      2.15 o
   9  10   5       72.34       65.63      2.35 o
  10  10   5       62.00       70.31      5.48 o
  11  10   5       24.15       19.22      1.48 o
  12  10   5      122.64      106.04      3.59 o
 -13  11   5        0.16        1.32      1.24 o
 -12  11   5       73.48       65.50      2.82 o
 -11  11   5       85.10       76.90      5.29 o
 -10  11   5       22.45       21.32      1.50 o
  -9  11   5      432.76      511.30      9.40 o
  -8  11   5       69.76       53.77      1.72 o
  -7  11   5      455.47      450.20      6.92 o
  -6  11   5        2.42        3.07      1.22 o
  -5  11   5       30.56       23.35      1.70 o
  -4  11   5      162.83      127.63      2.84 o
  -3  11   5       46.84       46.29      1.73 o
  -2  11   5       10.90        6.26      1.26 o
  -1  11   5      142.19      160.36      3.13 o
   0  11   5      237.23      306.84      5.20 o
   1  11   5       12.61       13.07      1.72 o
   2  11   5      750.52      753.10      6.56 o
   3  11   5       12.53       15.87      1.67 o
   4  11   5        9.76        9.87      1.38 o
   5  11   5      109.84       86.38      5.11 o
   6  11   5      123.48      144.08      4.94 o
   7  11   5       10.30        6.78      1.34 o
   8  11   5      199.47      192.55      4.28 o
   9  11   5        1.68        1.98      1.34 o
  10  11   5        8.38       12.72      1.41 o
 -11  12   5       12.54       12.84      1.22 o
 -10  12   5      101.75       88.46      3.32 o
  -9  12   5       26.31       23.54      1.87 o
  -8  12   5      128.08      113.37      2.54 o
  -7  12   5       23.22       26.62      1.99 o
  -6  12   5      468.12      443.63     14.05 o
  -5  12   5      680.01      706.61     19.21 o
  -4  12   5       67.75       89.97      2.75 o
  -3  12   5      695.94      848.37     17.01 o
  -2  12   5       26.50       12.52      1.32 o
  -1  12   5       79.88       69.02      2.47 o
   0  12   5       56.86       59.87      2.13 o
   1  12   5      321.52      322.15      5.94 o
   2  12   5      110.29      109.35      2.64 o
   3  12   5       79.97       96.20      4.37 o
   4  12   5       77.96       61.87      2.56 o
   5  12   5      111.58       65.14     13.09 o
   6  12   5      305.87      286.63      5.13 o
   7  12   5        5.57        6.28      1.37 o
   8  12   5       16.53       10.11      1.45 o
  -8  13   5      331.63      297.64      5.27 o
  -7  13   5       30.66       34.82      4.07 o
  -6  13   5      428.23      434.15     15.39 o
  -5  13   5      291.13      246.60      3.42 o
  -4  13   5      371.64      339.72     18.41 o
  -3  13   5      473.60      410.88     17.67 o
  -2  13   5       27.16       14.34      2.48 o
  -1  13   5       69.24       73.38      2.50 o
   0  13   5       20.46       16.89      1.45 o
   1  13   5        4.84       13.50      2.17 o
   2  13   5      122.90      124.37      2.89 o
   3  13   5       59.48       43.88      1.89 o
   4  13   5      145.15      110.85     16.90 o
   5  13   5       11.06       13.36      1.56 o
   6  13   5       82.33       77.93      3.27 o
 -20   0   6        7.22        9.12     10.21 o
 -18   0   6      511.66      586.74      9.79 o
 -16   0   6      612.52      740.73     10.26 o
 -14   0   6      518.35      543.80      7.16 o
 -12   0   6       10.41        9.06      1.99 o
 -10   0   6       12.65       12.89      1.62 o
  -8   0   6     4131.01     4297.69    141.36 o
  -6   0   6     6206.77     6695.73     54.54 o
  -4   0   6     3804.27     4339.28     18.85 o
  -2   0   6    13441.87    14857.20    198.11 o
   0   0   6    16551.63    17236.35    275.74 o
   2   0   6     7680.13     7206.91     41.84 o
   4   0   6       24.41       15.18      5.21 o
   6   0   6     3778.93     4001.24     26.66 o
   8   0   6      102.08      102.27      2.17 o
  10   0   6      867.33      829.54     11.42 o
  12   0   6      165.27      159.77      4.76 o
  14   0   6        5.29        9.45      1.74 o
  16   0   6        4.49        3.12      1.30 o
 -20   1   6        2.98        1.86      1.55 o
 -19   1   6      343.31      372.48     13.00 o
 -18   1   6      106.16      120.17      3.67 o
 -17   1   6       20.70       29.95      1.55 o
 -16   1   6       28.99       34.65      1.58 o
 -15   1   6      404.80      401.34      3.85 o
 -14   1   6       62.55       57.85      2.56 o
 -13   1   6       53.86       56.44      1.81 o
 -12   1   6        9.48       11.67      1.18 o
 -11   1   6       22.70       19.88      1.13 o
 -10   1   6      401.67      393.73      3.79 o
  -9   1   6       44.16       19.61      5.45 o
  -8   1   6        0.67        1.90      3.53 o
  -7   1   6       95.99      154.65      4.24 o
  -6   1   6      147.43       86.21      2.69 o
  -5   1   6    12659.73    11561.25     84.24 o
  -4   1   6    14462.11    15011.67     59.97 o
  -3   1   6     2052.90     2119.80     32.10 o
  -2   1   6     1122.58     1262.02     12.79 o
  -1   1   6    48071.11    54129.21    683.20 o
   0   1   6    11243.65     9995.56     42.40 o
   1   1   6      403.08      305.97      5.81 o
   2   1   6      231.65      239.74      7.84 o
   3   1   6     5029.20     4622.80    123.02 o
   4   1   6      909.66      821.63     18.84 o
   5   1   6      385.29      449.84      6.03 o
   6   1   6     1332.33     1318.87     35.77 o
   7   1   6       91.60       47.79      1.56 o
   8   1   6       72.75       45.35      1.31 o
   9   1   6      976.17      966.67     11.26 o
  10   1   6       70.63       67.78      1.72 o
  11   1   6       13.79       14.81      2.14 o
  12   1   6        1.94        2.56      1.51 o
  13   1   6       24.90       18.33      1.54 o
  14   1   6        1.66        5.01      1.19 o
  15   1   6       37.82       37.64      1.85 o
  16   1   6       18.29       19.47      1.94 o
  17   1   6        1.89        1.82      1.05 o
 -20   2   6       19.13       15.97      5.04 o
 -19   2   6       11.49        2.36      3.34 o
 -18   2   6       45.62       40.74      2.49 o
 -17   2   6       63.60       71.00      1.89 o
 -16   2   6        4.23        3.40      1.19 o
 -15   2   6       14.52       20.76      1.37 o
 -14   2   6      566.11      549.97      4.76 o
 -13   2   6     1653.73     1597.43     18.65 o
 -12   2   6      526.62      443.84      3.39 o
 -11   2   6       66.10       58.44      1.47 o
 -10   2   6      520.33      519.30      6.43 o
  -9   2   6      291.30      388.91     12.88 o
  -8   2   6        0.95        8.10      3.44 o
  -7   2   6     1463.58     1382.85     14.17 o
  -6   2   6     1444.42     1043.50      9.05 o
  -5   2   6        1.33        5.08      1.10 o
  -4   2   6       25.40       29.01      2.12 o
  -3   2   6      382.53      351.40      6.54 o
  -2   2   6       13.09        4.58      1.05 o
  -1   2   6     1159.04     1140.06     22.13 o
   0   2   6      257.79      236.57      6.66 o
   1   2   6     1379.61     1228.23     10.53 o
   2   2   6      466.95      586.23      7.73 o
   3   2   6      446.18      487.63      9.72 o
   4   2   6     4980.59     5873.47     45.84 o
   5   2   6      691.86      611.25      8.22 o
   6   2   6      914.07      989.58      9.49 o
   7   2   6      248.37      287.20      2.75 o
   8   2   6      246.89      302.47      3.22 o
   9   2   6       13.61       12.46      1.21 o
  10   2   6      658.91      683.66      7.73 o
  11   2   6       62.37       54.80      1.91 o
  12   2   6        7.03        7.96      1.25 o
  13   2   6      156.47      175.63      2.78 o
  14   2   6       21.01       23.37      1.43 o
  15   2   6      153.49      163.32      4.93 o
  16   2   6       52.17       45.74      3.11 o
  17   2   6        7.85        5.39      0.93 o
 -20   3   6       13.91        6.50      1.51 o
 -19   3   6       40.25       39.10      2.05 o
 -18   3   6      105.67       93.85     13.61 o
 -17   3   6       32.33       30.90      1.42 o
 -16   3   6       39.86       55.95      1.90 o
 -15   3   6       43.59       48.59      1.66 o
 -14   3   6       73.58      106.22      2.26 o
 -13   3   6      816.82      800.43      6.63 o
 -12   3   6      218.28      242.08      2.81 o
 -11   3   6       94.29       90.27      1.83 o
 -10   3   6       48.72       28.85      1.42 o
  -9   3   6      347.90      262.62      3.06 o
  -8   3   6     2971.37     3215.99     39.59 o
  -7   3   6     2403.37     2526.50     13.64 o
  -6   3   6      364.73      349.33      6.40 o
  -5   3   6     8112.27     7849.59     50.62 o
  -4   3   6     2805.24     2423.18     48.92 o
  -3   3   6     6506.24     6304.32     37.39 o
  -2   3   6     2435.70     2560.35     35.55 o
  -1   3   6     3751.81     3133.99     40.40 o
   0   3   6     8731.35     8625.04    104.68 o
   1   3   6     5242.52     5244.88     35.42 o
   2   3   6     1154.40      847.57     13.57 o
   3   3   6      641.12      629.17     15.19 o
   4   3   6      229.10      184.19      4.29 o
   5   3   6      218.56      187.64      4.72 o
   6   3   6      132.73      124.16      2.14 o
   7   3   6      464.80      523.81      4.51 o
   8   3   6       28.83       39.73      1.49 o
   9   3   6      749.75      683.97      9.40 o
  10   3   6        1.16        4.08      1.29 o
  11   3   6      174.10      182.07      3.42 o
  12   3   6      174.86      165.07      2.57 o
  13   3   6      278.00      295.29      3.57 o
  14   3   6       62.00       66.75      2.47 o
  15   3   6       16.61       18.34      1.17 o
  16   3   6       66.23       62.53      2.27 o
  17   3   6        8.16        6.98      1.29 o
 -19   4   6        1.94        1.06      1.21 o
 -18   4   6       21.38       19.83      1.35 o
 -17   4   6       27.60       25.11      1.35 o
 -16   4   6      126.87      139.57      2.61 o
 -15   4   6      771.59      846.05     14.11 o
 -14   4   6        3.10        6.49      1.41 o
 -13   4   6      428.95      432.72      4.09 o
 -12   4   6      286.66      303.72      3.40 o
 -11   4   6       23.59       23.26      1.31 o
 -10   4   6        7.07        6.10      1.52 o
  -9   4   6       70.22      102.48      2.13 o
  -8   4   6       56.20       42.89      2.12 o
  -7   4   6     1614.55     1478.47     28.65 o
  -6   4   6       20.58       17.86      2.20 o
  -5   4   6      131.97      197.25      8.88 o
  -4   4   6     1248.56     1213.17     16.63 o
  -3   4   6      167.05      210.43      9.75 o
  -2   4   6      186.02       93.94      5.82 o
  -1   4   6       17.33       15.04      2.46 o
   0   4   6        1.53       -3.93      8.14 o
   1   4   6     5191.90     5908.90     34.41 o
   2   4   6     2612.80     2561.58     55.03 o
   3   4   6      766.68      676.42     18.02 o
   4   4   6      114.76       69.38      4.97 o
   5   4   6        7.13       17.47      2.34 o
   6   4   6      178.49      153.14      2.31 o
   7   4   6       62.78       47.68      1.62 o
   8   4   6      145.13      129.93      2.42 o
   9   4   6     1291.51     1213.95     16.35 o
  10   4   6      111.41      101.64      2.51 o
  11   4   6      395.50      402.92      4.35 o
  12   4   6      106.98      128.37      2.30 o
  13   4   6       76.74       75.61      1.87 o
  14   4   6       16.78       18.52      1.37 o
  15   4   6       61.53       67.03      3.69 o
  16   4   6       15.10       15.12      1.64 o
 -19   5   6        0.74        0.49      1.15 o
 -18   5   6       57.25       47.95      3.67 o
 -17   5   6       62.73       64.44      2.50 o
 -16   5   6       61.75       52.75      2.25 o
 -15   5   6      388.72      463.18      6.67 o
 -14   5   6      123.37      109.43      3.66 o
 -13   5   6      195.19      224.66      4.03 o
 -12   5   6       96.23      106.02      3.52 o
 -11   5   6      685.36      655.01      5.10 o
 -10   5   6      143.87      118.62      2.54 o
  -9   5   6       72.67       90.97      3.05 o
  -8   5   6      104.48       99.33      2.14 o
  -7   5   6      108.62      111.15      1.84 o
  -6   5   6      363.86      364.03      4.42 o
  -5   5   6      581.01      761.90     11.10 o
  -4   5   6     1436.32     1832.04     25.17 o
  -3   5   6      972.03      934.85     13.61 o
  -2   5   6     2559.24     2768.15     47.83 o
  -1   5   6     1567.81     1642.35     16.75 o
   0   5   6     1154.89     1102.87     13.29 o
   1   5   6      635.88      364.89      8.07 o
   2   5   6      235.48      238.99      4.96 o
   3   5   6      455.42      530.46      4.60 o
   4   5   6     1746.34     1677.78     12.50 o
   5   5   6      379.83      335.18      3.09 o
   6   5   6      272.00      287.04      2.95 o
   7   5   6       69.12       63.65      1.76 o
   8   5   6      370.79      384.60      5.85 o
   9   5   6       13.58       15.91      1.40 o
  10   5   6     1467.98     1601.85     11.33 o
  11   5   6      799.39      841.90      6.18 o
  12   5   6       97.94      114.89      2.08 o
  13   5   6      131.80      151.52      5.34 o
  14   5   6       17.18       13.17      1.14 o
  15   5   6       83.30       62.95      3.75 o
  16   5   6      263.55      229.29      7.10 o
 -18   6   6       42.77       40.73      1.56 o
 -17   6   6       29.98       25.52      1.36 o
 -16   6   6        3.96        5.22      1.42 o
 -15   6   6      465.34      578.99      5.40 o
 -14   6   6      440.96      472.14      5.57 o
 -13   6   6        9.46        7.35      1.45 o
 -12   6   6      378.27      447.55      5.56 o
 -11   6   6        3.32        3.15      1.11 o
 -10   6   6     1565.13     1663.70     14.45 o
  -9   6   6      439.21      438.91      5.01 o
  -8   6   6     1582.01     1716.14      9.88 o
  -7   6   6      979.81      937.24      7.80 o
  -6   6   6      184.50      172.70      2.01 o
  -5   6   6     3777.77     4178.59     35.55 o
  -4   6   6       70.34      101.64      1.66 o
  -3   6   6     4395.26     4318.63     47.61 o
  -2   6   6      201.85      198.16      4.05 o
  -1   6   6        5.26        2.71      1.62 o
   0   6   6      225.13      238.51      2.79 o
   1   6   6       23.42       46.21      1.83 o
   2   6   6      248.74      232.34      2.93 o
   3   6   6      377.77      436.93      4.54 o
   4   6   6       37.85       29.90      1.58 o
   5   6   6        3.97        3.82      1.11 o
   6   6   6       85.22       93.23      2.01 o
   7   6   6       31.27       24.47      1.37 o
   8   6   6      305.74      327.43      3.03 o
   9   6   6      393.51      406.68      5.40 o
  10   6   6      633.21      655.02      7.32 o
  11   6   6        6.57       11.17      1.18 o
  12   6   6       62.92       53.90      1.70 o
  13   6   6        1.04        2.88      1.23 o
  14   6   6      191.95      189.09      6.71 o
  15   6   6        0.92       -1.27      1.27 o
 -18   7   6       66.84       55.21      2.03 o
 -17   7   6       49.21       45.18      2.15 o
 -16   7   6       76.94       86.88      3.17 o
 -15   7   6      253.29      265.97     11.38 o
 -14   7   6      557.30      610.45     15.42 o
 -13   7   6      332.26      414.13      5.18 o
 -12   7   6      265.26      250.07      3.59 o
 -11   7   6      410.47      468.78      4.13 o
 -10   7   6      203.07      200.53      2.71 o
  -9   7   6       11.78       10.81      1.75 o
  -8   7   6       15.14        4.50      1.10 o
  -7   7   6      102.84       98.90      2.38 o
  -6   7   6       60.37       48.20      1.47 o
  -5   7   6       20.21       14.42      1.14 o
  -4   7   6     1448.22     1460.53     11.15 o
  -3   7   6        9.38       18.32      1.08 o
  -2   7   6      261.68      296.56      2.55 o
  -1   7   6     2104.82     2025.38     18.34 o
   0   7   6      169.29      134.77      2.44 o
   1   7   6       14.97        9.92      1.16 o
   2   7   6       95.86       87.99      1.71 o
   3   7   6       16.18       31.60      1.46 o
   4   7   6       73.02       58.87      2.27 o
   5   7   6        0.26        2.95      1.15 o
   6   7   6       22.80       24.55      1.39 o
   7   7   6       47.98       58.55      1.71 o
   8   7   6      639.42      701.16      7.22 o
   9   7   6       85.32       92.05      1.92 o
  10   7   6       96.73      108.49      2.08 o
  11   7   6      164.70      184.69      4.20 o
  12   7   6       19.32       18.88      1.30 o
  13   7   6      111.24       93.54     12.88 o
  14   7   6       10.62        8.48      1.61 o
  15   7   6       72.51       50.03      3.08 o
 -17   8   6      265.94      238.35      5.19 o
 -16   8   6        1.74        0.74      0.94 o
 -15   8   6       82.14       81.48      3.63 o
 -14   8   6      267.00      251.84     13.14 o
 -13   8   6       38.86       41.11      2.22 o
 -12   8   6       47.10       38.10      2.39 o
 -11   8   6       55.84       45.96      1.79 o
 -10   8   6       24.02       26.72      1.43 o
  -9   8   6       34.61       22.88      1.37 o
  -8   8   6        9.97        7.82      1.23 o
  -7   8   6      719.59      810.04      8.84 o
  -6   8   6      211.86      241.62      4.12 o
  -5   8   6     3266.10     3133.14     13.20 o
  -4   8   6      570.97      541.33      4.27 o
  -3   8   6     2583.56     2700.52     18.73 o
  -2   8   6        1.40        4.78      1.11 o
  -1   8   6     2064.64     1984.10     19.44 o
   0   8   6     2224.97     2480.66     30.38 o
   1   8   6       33.16       42.84      1.63 o
   2   8   6     1163.13     1073.87     14.14 o
   3   8   6        1.39        2.59      1.61 o
   4   8   6        4.52       19.84      1.62 o
   5   8   6      397.96      454.18      4.10 o
   6   8   6       33.62       21.83      1.39 o
   7   8   6      598.58      642.15      4.80 o
   8   8   6        7.48        7.08      1.15 o
   9   8   6      102.65      108.82      3.49 o
  10   8   6      212.87      225.44      3.33 o
  11   8   6       64.36       48.68      2.55 o
  12   8   6        2.96        2.22      1.30 o
  13   8   6        0.08       -0.32      1.27 o
  14   8   6        2.65        2.18      1.33 o
 -16   9   6      719.52      663.30      5.94 o
 -15   9   6       13.12        6.45      1.02 o
 -14   9   6      147.17      152.78      7.22 o
 -13   9   6       40.05       46.49      2.17 o
 -12   9   6      107.17      122.84      3.48 o
 -11   9   6       24.27       21.57      1.47 o
 -10   9   6        7.63       11.48      1.32 o
  -9   9   6      556.33      521.17      6.74 o
  -8   9   6      546.22      571.80      5.03 o
  -7   9   6      131.33      103.37      2.44 o
  -6   9   6       94.18       88.01      2.35 o
  -5   9   6     1261.59     1302.11      6.98 o
  -4   9   6       86.75      128.12      2.27 o
  -3   9   6      272.65      276.37      3.05 o
  -2   9   6       54.94       75.63      1.70 o
  -1   9   6      325.44      269.48      3.18 o
   0   9   6     2099.16     2226.97     18.55 o
   1   9   6      125.46      131.16      2.88 o
   2   9   6     1243.46     1127.88      7.27 o
   3   9   6       39.51       42.26      2.22 o
   4   9   6        3.38        4.42      1.62 o
   5   9   6        9.96        7.42      1.52 o
   6   9   6      894.47      947.55      6.95 o
   7   9   6      141.57      146.64      2.71 o
   8   9   6      435.04      459.67     15.40 o
   9   9   6        7.89        7.10      1.39 o
  10   9   6      107.85      127.89      5.48 o
  11   9   6        5.61        3.11      1.13 o
  12   9   6       85.87       78.17      4.60 o
  13   9   6        9.58        9.15      1.37 o
 -15  10   6        0.09       -1.10      3.09 o
 -14  10   6       57.46       58.77      2.58 o
 -13  10   6       24.32       25.62      1.57 o
 -12  10   6        5.57        5.74      1.20 o
 -11  10   6        0.55        0.25      1.24 o
 -10  10   6        1.39        5.41      1.25 o
  -9  10   6        1.71        0.78      1.20 o
  -8  10   6      467.64      568.32      4.98 o
  -7  10   6       50.73       50.93      1.79 o
  -6  10   6       13.69        9.49      1.33 o
  -5  10   6      660.90      669.78      5.00 o
  -4  10   6       91.49       87.58      2.06 o
  -3  10   6      416.19      471.30      4.18 o
  -2  10   6      625.40      677.13      6.83 o
  -1  10   6      482.08      386.92      4.55 o
   0  10   6        3.76        1.94      1.42 o
   1  10   6      160.01      228.07      4.14 o
   2  10   6       14.06       16.41      1.90 o
   3  10   6      104.45       74.07      2.41 o
   4  10   6      196.17      196.71      5.15 o
   5  10   6      192.39      261.58      4.49 o
   6  10   6      215.84      213.32      3.36 o
   7  10   6       51.78       62.53      2.60 o
   8  10   6       25.28       28.87      1.92 o
   9  10   6       12.22        7.07      1.71 o
  10  10   6      134.50      129.70      3.65 o
  11  10   6       66.18       48.37      2.13 o
 -13  11   6      245.27      230.00      5.22 o
 -12  11   6        1.74        1.30      1.10 o
 -11  11   6      420.68      415.83     21.86 o
 -10  11   6      104.34       84.88      4.30 o
  -9  11   6       20.21       11.86      1.25 o
  -8  11   6       62.62       68.56      1.83 o
  -7  11   6        5.41        1.09      1.16 o
  -6  11   6      236.35      261.18      6.41 o
  -5  11   6       26.41       37.92      1.69 o
  -4  11   6      357.86      372.26      5.34 o
  -3  11   6       72.98       95.46      2.21 o
  -2  11   6      129.64      126.82      2.92 o
  -1  11   6     1033.40     1033.66      6.62 o
   0  11   6      334.19      350.37      4.74 o
   1  11   6      935.51     1144.09     10.13 o
   2  11   6      679.03      706.64      8.40 o
   3  11   6       14.39       11.96      1.42 o
   4  11   6       31.99       28.75      1.80 o
   5  11   6      116.80      120.25      5.12 o
   6  11   6      118.58      106.47      5.55 o
   7  11   6      187.08      202.01      3.73 o
   8  11   6       29.71       21.97      1.58 o
   9  11   6       39.47       36.84      2.15 o
  10  11   6       14.14        8.76      1.97 o
 -11  12   6      308.72      281.03      3.25 o
 -10  12   6      176.02      158.15      4.89 o
  -9  12   6       13.44       10.82      1.45 o
  -8  12   6      528.45      521.84     13.92 o
  -7  12   6       35.03       42.66      1.62 o
  -6  12   6        1.37        2.12      1.11 o
  -5  12   6      488.35      491.93      8.67 o
  -4  12   6       62.13       64.66      2.25 o
  -3  12   6        5.45        6.02      1.43 o
  -2  12   6      175.77      170.51     14.46 o
  -1  12   6      253.55      278.34      5.98 o
   0  12   6       11.99        8.95      1.35 o
   1  12   6      301.27      280.22      4.34 o
   2  12   6        3.23        2.63      1.20 o
   3  12   6       98.34       99.64      2.62 o
   4  12   6      112.18      119.65      4.62 o
   5  12   6       52.77       46.62      1.93 o
   6  12   6       57.49       31.98      1.57 o
   7  12   6        6.19        6.32      1.31 o
   8  12   6       12.56        9.94      1.76 o
  -8  13   6       47.37       59.17      2.12 o
  -7  13   6      116.71       91.71      3.71 o
  -6  13   6       29.64       28.66      1.70 o
  -5  13   6       10.53        8.95      1.16 o
  -4  13   6        1.07        0.06      1.34 o
  -3  13   6        1.71        0.94      1.43 o
  -2  13   6        4.13        3.07      1.37 o
  -1  13   6      125.81      129.71      3.09 o
   0  13   6       22.56       10.05      2.13 o
   1  13   6      226.28      179.81      4.16 o
   2  13   6      173.61      145.67      3.61 o
   3  13   6       83.66       71.87      2.53 o
   4  13   6       60.27       48.16      3.67 o
   5  13   6       12.94       10.61      1.57 o
 -19   0   7      126.26      116.78     14.99 o
 -17   0   7        3.09        1.79      1.82 o
 -15   0   7       35.23       41.90      2.62 o
 -13   0   7     1642.31     1460.62     10.83 o
 -11   0   7      197.59      206.65      3.92 o
  -9   0   7       16.77       23.59      8.22 o
  -7   0   7     2494.19     2886.85     39.44 o
  -5   0   7     1368.02     1639.37     10.13 o
  -3   0   7     6903.39     5708.26    332.62 o
  -1   0   7     8237.11     9258.87     40.32 o
   1   0   7       11.66       -1.98      3.51 o
   3   0   7     3771.28     3793.04     46.50 o
   5   0   7     9762.06     9671.75    579.29 o
   7   0   7     7043.27     7107.40     83.24 o
   9   0   7        0.14        4.51      1.58 o
  11   0   7       10.68        1.07      2.15 o
  13   0   7        3.65       11.92      2.03 o
  15   0   7      188.56      168.88      5.27 o
  17   0   7        6.32        3.67      2.27 o
 -20   1   7       22.75       23.99      2.14 o
 -19   1   7       57.09       54.50      9.29 o
 -18   1   7        2.27        2.33      1.08 o
 -17   1   7      757.14      850.45     11.77 o
 -16   1   7       45.46       60.67      1.77 o
 -15   1   7        8.65       16.52      1.49 o
 -14   1   7      341.96      341.71      3.10 o
 -13   1   7     2612.01     2513.34     28.98 o
 -12   1   7     1372.14     1347.01     11.11 o
 -11   1   7      121.46       90.10      1.56 o
 -10   1   7      912.17      787.00      6.31 o
  -9   1   7       65.90       42.87      3.77 o
  -8   1   7       79.92       84.46      4.12 o
  -7   1   7      171.29      193.26      7.79 o
  -6   1   7       40.68       81.22      2.90 o
  -5   1   7       43.74       27.91      1.24 o
  -4   1   7      484.10      422.30      7.44 o
  -3   1   7      267.76      278.02      5.61 o
  -2   1   7     2116.52     2261.48     21.52 o
  -1   1   7      556.24      513.46     11.47 o
   0   1   7     9426.04     9388.45     43.83 o
   1   1   7     1463.91     1274.70     12.25 o
   2   1   7      919.27      913.05     12.87 o
   3   1   7      586.11      553.80     17.45 o
   4   1   7      214.17      161.78      2.89 o
   5   1   7       80.90       57.33      3.24 o
   6   1   7        4.01        2.81      1.26 o
   7   1   7       71.56       72.13      1.63 o
   8   1   7      269.41      310.24      2.98 o
   9   1   7        7.99        7.57      1.11 o
  10   1   7       45.26       67.02      1.71 o
  11   1   7       19.87       25.06      1.67 o
  12   1   7        6.16        8.36      1.50 o
  13   1   7        0.40       -0.32      1.25 o
  14   1   7       44.41       37.06      1.61 o
  15   1   7        7.65        8.08      1.02 o
  16   1   7        0.60        1.04      0.89 o
 -20   2   7      134.21      122.23     66.95 o
 -19   2   7      202.60      198.63     15.58 o
 -18   2   7      508.86      536.40     19.50 o
 -17   2   7        0.41        0.51      1.27 o
 -16   2   7      720.35      776.62      6.74 o
 -15   2   7      179.13      206.73      2.69 o
 -14   2   7       65.31       70.75      1.74 o
 -13   2   7       13.98       14.50      1.30 o
 -12   2   7      514.47      467.55      3.65 o
 -11   2   7      157.58      138.78      3.45 o
 -10   2   7      138.91      120.57      2.04 o
  -9   2   7     1079.75     1098.16     24.15 o
  -8   2   7      206.30      220.64      3.80 o
  -7   2   7     1590.03     1654.10     81.12 o
  -6   2   7     6299.28     7224.94     50.45 o
  -5   2   7      383.18      517.09      5.57 o
  -4   2   7     5164.60     4191.20     24.27 o
  -3   2   7     9408.19     9489.73    106.70 o
  -2   2   7      330.76      503.87     11.61 o
  -1   2   7      444.29      391.99      9.32 o
   0   2   7     1679.28     1849.92     26.38 o
   1   2   7     7044.89     7321.62     34.57 o
   2   2   7     1478.59     1558.61     18.80 o
   3   2   7     1624.40     1573.48     18.32 o
   4   2   7        0.13       19.93      5.45 o
   5   2   7      226.99      303.98      7.50 o
   6   2   7       84.05      104.16      1.79 o
   7   2   7      197.33      198.78      3.22 o
   8   2   7      181.90      174.35      2.35 o
   9   2   7     1682.50     1687.55     17.96 o
  10   2   7        1.24        2.04      1.15 o
  11   2   7        1.68        6.08      1.28 o
  12   2   7        5.00        5.25      1.28 o
  13   2   7        4.78        7.69      1.29 o
  14   2   7      194.80      204.80      3.83 o
  15   2   7       48.27       55.73      3.35 o
  16   2   7       64.27       47.41      2.08 o
 -20   3   7       39.00       37.46      2.82 o
 -19   3   7       10.54        9.19      1.43 o
 -18   3   7      103.94      119.78      4.85 o
 -17   3   7      260.55      284.27     14.35 o
 -16   3   7      204.62      192.88      3.49 o
 -15   3   7      576.88      638.73      9.13 o
 -14   3   7      934.23      996.05      7.36 o
 -13   3   7       29.20       23.21      1.45 o
 -12   3   7        3.72        4.50      1.21 o
 -11   3   7       18.39       25.33      1.31 o
 -10   3   7      363.11      308.24      3.46 o
  -9   3   7        3.59        6.76      1.23 o
  -8   3   7     2232.94     2292.69     25.86 o
  -7   3   7      673.34      722.84     12.52 o
  -6   3   7      231.82      396.85     11.88 o
  -5   3   7      485.84      354.57      6.93 o
  -4   3   7     1266.10     1055.11     15.97 o
  -3   3   7      100.29       67.29      4.65 o
  -2   3   7     2915.83     3042.67     29.28 o
  -1   3   7        6.14        5.56      2.09 o
   0   3   7     3257.58     3509.71     22.14 o
   1   3   7       52.98       88.50      4.61 o
   2   3   7        5.24        8.85      5.18 o
   3   3   7     2357.40     2134.21     13.94 o
   4   3   7        8.35       20.32      3.72 o
   5   3   7       52.92       60.56      1.80 o
   6   3   7      233.39      223.37      2.65 o
   7   3   7        3.40        2.17      1.09 o
   8   3   7     1216.63     1197.46     12.33 o
   9   3   7      448.02      444.72      5.41 o
  10   3   7       69.41       74.49      1.72 o
  11   3   7      450.87      534.95      4.18 o
  12   3   7       37.72       45.30      1.60 o
  13   3   7      147.34      146.45      2.55 o
  14   3   7        9.93        4.54      1.04 o
  15   3   7       47.43       41.26      1.50 o
  16   3   7        0.09        0.98      1.01 o
 -20   4   7      160.67      145.33      4.22 o
 -19   4   7       75.42       78.70      2.56 o
 -18   4   7       61.98       62.86      9.21 o
 -17   4   7      366.96      426.84     13.79 o
 -16   4   7       10.34       12.31      1.25 o
 -15   4   7      131.52      130.01      3.28 o
 -14   4   7       50.77       46.97      1.79 o
 -13   4   7      934.27      910.65      8.41 o
 -12   4   7     1508.53     1538.85     14.83 o
 -11   4   7        6.67       14.85      1.19 o
 -10   4   7       30.71       39.54      1.29 o
  -9   4   7      168.51      145.23      2.22 o
  -8   4   7        3.19       14.00      4.82 o
  -7   4   7       23.82       14.63      2.74 o
  -6   4   7      723.50      693.01     10.64 o
  -5   4   7     4461.02     4643.88     26.84 o
  -4   4   7     2330.16     2552.13     37.21 o
  -3   4   7     3475.64     3537.55     32.40 o
  -2   4   7       83.60       32.30      3.12 o
  -1   4   7     5219.56     5954.54     40.23 o
   0   4   7      138.39      175.27      5.29 o
   1   4   7      923.87      923.11     15.41 o
   2   4   7      184.83      145.80      4.43 o
   3   4   7        1.85       11.67      2.89 o
   4   4   7        4.51        1.58      1.24 o
   5   4   7      467.06      496.48      4.00 o
   6   4   7      180.77      151.96      2.23 o
   7   4   7     1184.15     1134.60      7.08 o
   8   4   7     3176.96     3130.38     23.71 o
   9   4   7      118.42      131.23      2.51 o
  10   4   7       82.91       63.85      1.77 o
  11   4   7     1884.80     2018.17     11.43 o
  12   4   7       47.42       33.70      1.53 o
  13   4   7       46.47       58.45      1.62 o
  14   4   7        6.52        5.15      1.00 o
  15   4   7        1.80        1.71      0.97 o
  16   4   7        3.41        1.93      1.30 o
 -19   5   7      122.30      115.13      2.89 o
 -18   5   7       46.69       49.16      7.79 o
 -17   5   7       89.62      103.48      3.71 o
 -16   5   7       12.07       11.28      1.31 o
 -15   5   7       10.70        7.80      1.43 o
 -14   5   7       29.84       34.36      1.91 o
 -13   5   7      235.78      299.24      6.93 o
 -12   5   7      827.55      761.23      5.81 o
 -11   5   7      735.70      710.67      6.29 o
 -10   5   7      314.39      281.36      3.37 o
  -9   5   7      478.86      493.30      3.92 o
  -8   5   7        3.68        3.28      1.05 o
  -7   5   7      168.91      166.03      2.25 o
  -6   5   7     3315.42     3533.30     22.72 o
  -5   5   7        9.65        9.98      2.04 o
  -4   5   7     1006.78      970.46     11.91 o
  -3   5   7      251.18      176.72      3.23 o
  -2   5   7       96.26       85.51      2.64 o
  -1   5   7      579.73      455.03      9.18 o
   0   5   7      158.79      136.48      3.77 o
   1   5   7     1942.33     2005.87     35.79 o
   2   5   7      486.01      390.04      3.39 o
   3   5   7       59.07       83.13      1.69 o
   4   5   7     1389.25     1308.61      9.82 o
   5   5   7      390.82      408.71      3.15 o
   6   5   7      656.20      759.55      5.61 o
   7   5   7        5.20        3.45      1.21 o
   8   5   7     4117.01     3857.20     19.46 o
   9   5   7        1.85        8.00      1.34 o
  10   5   7        1.37        1.52      1.25 o
  11   5   7       59.05       55.23      1.58 o
  12   5   7       22.69       20.17      1.22 o
  13   5   7       86.92       81.78      2.85 o
  14   5   7      137.58      146.46      7.87 o
  15   5   7        0.22        1.17      1.15 o
 -18   6   7        2.08        0.52      0.88 o
 -17   6   7      217.03      239.68      7.57 o
 -16   6   7      280.32      303.40      3.69 o
 -15   6   7      411.43      476.05     11.55 o
 -14   6   7      137.70      160.66      3.09 o
 -13   6   7        2.69        2.29      1.49 o
 -12   6   7      311.74      297.98      3.40 o
 -11   6   7       42.14       34.26      1.66 o
 -10   6   7      158.86      115.75      2.50 o
  -9   6   7      254.03      222.87      3.11 o
  -8   6   7      136.55      132.53      2.59 o
  -7   6   7      320.52      300.52      2.70 o
  -6   6   7       19.51       27.33      1.39 o
  -5   6   7       34.83       54.16      1.60 o
  -4   6   7      336.66      286.97      3.14 o
  -3   6   7      762.48      719.60      6.88 o
  -2   6   7        1.10        5.28      1.01 o
  -1   6   7     1351.66     1360.76     12.37 o
   0   6   7      567.52      569.77      8.41 o
   1   6   7      313.85      339.87      3.33 o
   2   6   7        1.37        6.20      1.14 o
   3   6   7     1878.31     2002.34     14.60 o
   4   6   7      616.89      599.06      4.55 o
   5   6   7      745.46      719.24      4.26 o
   6   6   7        1.63        0.80      1.22 o
   7   6   7       10.29       18.86      2.78 o
   8   6   7     1215.43     1207.48     13.76 o
   9   6   7       47.08       42.60      1.58 o
  10   6   7        9.03       17.46      1.22 o
  11   6   7      365.02      407.63      4.81 o
  12   6   7       44.03       44.64      1.57 o
  13   6   7      173.30      159.13      7.80 o
  14   6   7       59.09       54.80      3.60 o
  15   6   7        0.05        2.02      1.91 o
 -18   7   7       81.43       88.22      7.38 o
 -17   7   7       44.84       33.16      1.91 o
 -16   7   7       59.88       59.93      4.17 o
 -15   7   7        9.29       10.73      1.36 o
 -14   7   7      369.76      369.20      8.33 o
 -13   7   7       48.20       58.62      2.12 o
 -12   7   7       72.60       85.31      2.32 o
 -11   7   7      602.23      669.59      4.89 o
 -10   7   7      133.82      156.53      2.44 o
  -9   7   7     3151.62     3361.01     30.18 o
  -8   7   7       18.00       21.10      1.34 o
  -7   7   7     4044.97     4322.70     38.41 o
  -6   7   7      402.77      403.23      3.41 o
  -5   7   7     2577.65     2671.10     21.37 o
  -4   7   7       56.37       49.66      1.34 o
  -3   7   7     2535.30     2732.49     14.85 o
  -2   7   7      247.96      326.45      3.13 o
  -1   7   7       68.35       93.99      1.61 o
   0   7   7      113.85       79.80      1.47 o
   1   7   7       66.68       92.91      1.75 o
   2   7   7      645.55      679.13      5.35 o
   3   7   7      374.42      354.71      3.55 o
   4   7   7       15.41       33.93      1.94 o
   5   7   7      761.21      858.46      6.44 o
   6   7   7       21.99       21.68      1.37 o
   7   7   7      566.44      499.26      5.56 o
   8   7   7       11.48       18.32      1.27 o
   9   7   7       67.56       83.23      1.84 o
  10   7   7        3.09        5.59      1.28 o
  11   7   7       16.99       12.38      1.17 o
  12   7   7        7.29        5.96      1.08 o
  13   7   7        9.85        6.09      1.16 o
  14   7   7       10.90        8.06      1.29 o
 -17   8   7      125.87       94.18      2.47 o
 -16   8   7       47.91       45.08      3.45 o
 -15   8   7       71.89       80.21      2.11 o
 -14   8   7      278.37      341.36      5.95 o
 -13   8   7       22.52       22.95      2.32 o
 -12   8   7      214.86      235.27      8.19 o
 -11   8   7      742.98      774.30     10.47 o
 -10   8   7      697.94      711.78      9.95 o
  -9   8   7      243.04      243.58      3.39 o
  -8   8   7      271.27      274.21      3.31 o
  -7   8   7      107.44      101.82      2.20 o
  -6   8   7      406.54      496.34      5.94 o
  -5   8   7     2685.10     2773.05     17.38 o
  -4   8   7      169.36      156.99      2.99 o
  -3   8   7       27.58       32.66      1.39 o
  -2   8   7     1137.14     1113.38     11.01 o
  -1   8   7      127.53      164.62      2.26 o
   0   8   7     2202.58     2253.81     28.42 o
   1   8   7      717.67      624.09      9.69 o
   2   8   7     1607.21     1578.29     15.91 o
   3   8   7        4.45       12.87      1.66 o
   4   8   7      418.09      389.60      4.07 o
   5   8   7      245.21      221.80      3.54 o
   6   8   7      161.50      177.69      2.80 o
   7   8   7      206.85      244.76      2.85 o
   8   8   7      226.09      201.54      2.83 o
   9   8   7        0.63        0.99      1.10 o
  10   8   7       22.26       27.82      1.62 o
  11   8   7      129.82      126.15      3.89 o
  12   8   7       41.69       40.75      1.99 o
  13   8   7       45.75       40.58      2.86 o
 -16   9   7       22.17       17.05      1.26 o
 -15   9   7       27.90       29.03      1.78 o
 -14   9   7       13.51       10.81      1.38 o
 -13   9   7        0.09       -0.12      1.29 o
 -12   9   7        5.09        7.72      1.54 o
 -11   9   7      221.02      243.60      8.02 o
 -10   9   7       39.99       39.65      1.83 o
  -9   9   7      196.26      217.79      3.23 o
  -8   9   7       97.74      107.52      2.50 o
  -7   9   7     1044.52     1128.20     11.16 o
  -6   9   7     1446.20     1436.70      7.82 o
  -5   9   7      506.37      555.84      4.85 o
  -4   9   7      236.22      260.02      3.54 o
  -3   9   7      292.88      319.77      4.06 o
  -2   9   7      359.91      384.28      3.34 o
  -1   9   7      474.08      434.88      5.25 o
   0   9   7      112.79      111.00      2.51 o
   1   9   7      129.58      149.89      2.63 o
   2   9   7        7.84       11.90      1.66 o
   3   9   7      628.00      681.73      5.34 o
   4   9   7      101.74      125.50      2.58 o
   5   9   7     1927.83     2011.53     20.02 o
   6   9   7        4.41        5.87      1.34 o
   7   9   7      872.90      967.51     13.92 o
   8   9   7      270.43      257.28      5.68 o
   9   9   7       28.32       26.49      1.30 o
  10   9   7        0.25        0.52      1.12 o
  11   9   7       52.40       49.70      2.07 o
  12   9   7       27.47       18.81      1.58 o
 -14  10   7        4.32        3.65      0.91 o
 -13  10   7      153.73      124.62      3.41 o
 -12  10   7      282.85      328.67      5.31 o
 -11  10   7        3.70        1.97      1.16 o
 -10  10   7       11.33       16.16      1.37 o
  -9  10   7       68.70       66.36      1.87 o
  -8  10   7       57.63       59.57      1.83 o
  -7  10   7      143.99      161.69      2.86 o
  -6  10   7       40.52       47.47      1.84 o
  -5  10   7      130.01      132.31      2.52 o
  -4  10   7       51.04       46.64      1.73 o
  -3  10   7       12.89       13.52      1.29 o
  -2  10   7      753.46      801.15      8.91 o
  -1  10   7      203.52      235.19      3.84 o
   0  10   7     3595.06     4202.49     27.83 o
   1  10   7      608.76      610.53      8.82 o
   2  10   7      153.08      135.11      3.27 o
   3  10   7      213.59      197.69      3.79 o
   4  10   7      275.88      333.11      4.45 o
   5  10   7        7.57        7.14      1.42 o
   6  10   7      111.60       98.95      2.41 o
   7  10   7        7.79        7.78      1.33 o
   8  10   7       88.14       65.52      3.99 o
   9  10   7        6.26        3.92      1.20 o
  10  10   7       18.86       15.54      1.28 o
  11  10   7        2.95        4.04      1.34 o
 -13  11   7        3.97        2.26      1.10 o
 -12  11   7       68.25       51.64      2.82 o
 -11  11   7      113.92      129.96      4.80 o
 -10  11   7       51.15       43.91      2.60 o
  -9  11   7      675.10      727.48     22.41 o
  -8  11   7       67.85       59.94      2.20 o
  -7  11   7       59.26       51.68      1.71 o
  -6  11   7       19.93       20.32      1.49 o
  -5  11   7     1109.88     1195.50      7.84 o
  -4  11   7      625.28      695.43      5.41 o
  -3  11   7      264.31      276.83      4.43 o
  -2  11   7      418.37      414.84      9.69 o
  -1  11   7       45.93       56.16      1.86 o
   0  11   7        1.06        2.77      1.60 o
   1  11   7      599.70      646.81      5.96 o
   2  11   7      309.54      401.97     10.12 o
   3  11   7      150.55      177.27      5.71 o
   4  11   7        7.00       15.98      1.33 o
   5  11   7      115.84       99.45      2.55 o
   6  11   7       87.50       76.32      3.53 o
   7  11   7      126.99      119.52      2.49 o
   8  11   7      144.24      146.11      4.82 o
   9  11   7        9.58        8.23      1.24 o
 -11  12   7        3.59        0.57      2.03 o
 -10  12   7       27.01       25.85      1.67 o
  -9  12   7       30.06       23.36      1.35 o
  -8  12   7       51.80       61.15      2.40 o
  -7  12   7       13.45       13.98      1.24 o
  -6  12   7       41.65       33.72      1.53 o
  -5  12   7      131.48      140.98      4.30 o
  -4  12   7        8.69        4.51      1.32 o
  -3  12   7      121.26      104.05      4.14 o
  -2  12   7      136.60      153.43      3.70 o
  -1  12   7      115.31      124.88      3.20 o
   0  12   7        5.95        6.79      1.50 o
   1  12   7       55.89       49.81      2.91 o
   2  12   7       91.35       70.11      2.15 o
   3  12   7        3.14        5.36      1.15 o
   4  12   7       19.70       18.21      1.24 o
   5  12   7        0.44        2.25      1.24 o
   6  12   7       78.82       62.38      5.48 o
   7  12   7       22.36       19.31      2.02 o
  -8  13   7       43.64       50.40      2.91 o
  -7  13   7       16.48        8.49      1.01 o
  -6  13   7      136.11       85.85      2.34 o
  -5  13   7      223.10      193.01      3.13 o
  -4  13   7      234.92      229.12     10.21 o
  -3  13   7      222.26      227.87     13.94 o
  -2  13   7      127.23      122.02      2.87 o
  -1  13   7      231.57      227.01      4.73 o
   0  13   7        7.16        2.39      1.87 o
   1  13   7        3.92        3.15      1.19 o
   2  13   7       34.05       33.22      2.43 o
   3  13   7      119.32      113.10      2.78 o
   4  13   7      150.83      140.84      4.18 o
 -20   0   8       81.30       79.48      4.21 o
 -18   0   8      322.10      381.22      5.59 o
 -16   0   8     1215.91     1260.47      9.19 o
 -14   0   8     1166.76     1206.65     13.53 o
 -12   0   8      302.44      278.48      4.23 o
 -10   0   8      443.84      490.00      7.37 o
  -8   0   8     1365.68     1517.06     30.26 o
  -6   0   8      200.19       75.35      2.50 o
  -4   0   8      867.28      776.54     64.97 o
  -2   0   8      732.81      293.31      6.68 o
   0   0   8      401.41      360.98      9.68 o
   2   0   8     6735.06     6482.97     68.11 o
   4   0   8      745.02      732.63     22.47 o
   6   0   8     5263.03     5484.65     63.95 o
   8   0   8       80.73       84.79      2.46 o
  10   0   8      246.61      260.57      8.00 o
  12   0   8        7.11        8.90      2.21 o
  14   0   8       47.32       67.08      4.75 o
  16   0   8        1.09        0.14      1.34 o
 -20   1   8       59.88       58.41      3.67 o
 -19   1   8      149.71      157.24      5.85 o
 -18   1   8        6.63        7.75      1.10 o
 -17   1   8      464.93      504.10     13.06 o
 -16   1   8       64.81       55.06      1.86 o
 -15   1   8      356.29      350.87      3.15 o
 -14   1   8      549.23      593.20      4.45 o
 -13   1   8       58.36       71.65      1.61 o
 -12   1   8      137.50      139.58      1.82 o
 -11   1   8      346.11      343.25      2.95 o
 -10   1   8      542.62      523.49      3.20 o
  -9   1   8      409.73      427.07      8.07 o
  -8   1   8      777.07      825.85     14.64 o
  -7   1   8     1267.28     1181.44     56.68 o
  -6   1   8     3180.99     3333.03     20.24 o
  -5   1   8    10376.83    10146.48     37.04 o
  -4   1   8     2844.72     2620.06     30.67 o
  -3   1   8     4592.20     5046.35     84.16 o
  -2   1   8     1669.37     2235.31     15.22 o
  -1   1   8     5071.15     4650.75     41.07 o
   0   1   8      506.88      388.51      9.46 o
   1   1   8     3143.56     3218.92     91.53 o
   2   1   8      639.97      758.37     29.06 o
   3   1   8      365.42      382.97      7.93 o
   4   1   8        1.78        1.16      2.46 o
   5   1   8      196.81      268.48      3.90 o
   6   1   8      752.22      770.25      6.88 o
   7   1   8       75.07       58.82      1.53 o
   8   1   8       24.95       39.44      2.00 o
   9   1   8       15.41       12.12      1.08 o
  10   1   8      276.37      283.27      4.88 o
  11   1   8      132.09      121.11      2.61 o
  12   1   8      107.80      107.01      2.83 o
  13   1   8       50.82       43.95      1.66 o
  14   1   8       11.62       10.64      1.16 o
  15   1   8      185.79      180.62      2.78 o
  16   1   8        0.11       -0.36      1.00 o
 -20   2   8       10.29        9.71      2.47 o
 -19   2   8        7.59       12.88      1.39 o
 -18   2   8       98.10      106.03      3.26 o
 -17   2   8       23.79       18.95      1.36 o
 -16   2   8       99.24       99.33      3.17 o
 -15   2   8       26.82       29.33      2.06 o
 -14   2   8      277.60      285.46      3.31 o
 -13   2   8      510.13      491.91      6.49 o
 -12   2   8      461.14      445.40      4.55 o
 -11   2   8      158.66      133.12      1.83 o
 -10   2   8        4.27        8.30      1.01 o
  -9   2   8      305.00      265.15      3.28 o
  -8   2   8     2709.29     2747.26     17.72 o
  -7   2   8      156.80      164.13      3.48 o
  -6   2   8       10.27       22.78      4.92 o
  -5   2   8      360.90      351.77      4.87 o
  -4   2   8     2587.56     2450.87     22.51 o
  -3   2   8      605.38      687.05     19.37 o
  -2   2   8      458.06      317.34      8.95 o
  -1   2   8       99.23       76.07      4.91 o
   0   2   8      246.10      175.13      5.27 o
   1   2   8    13859.42    15825.56     90.28 o
   2   2   8     1260.87     1133.81     17.36 o
   3   2   8      112.83      119.89      7.39 o
   4   2   8      348.19      291.18      5.30 o
   5   2   8      308.66      308.81      3.71 o
   6   2   8        0.47        4.07      1.17 o
   7   2   8       23.92       20.56      1.54 o
   8   2   8      264.61      258.18      4.56 o
   9   2   8      566.69      566.35      8.78 o
  10   2   8        6.28        5.04      1.11 o
  11   2   8       94.35      102.80      2.58 o
  12   2   8       10.52       13.59      1.31 o
  13   2   8      112.10       92.25      2.17 o
  14   2   8       95.11      117.26      2.34 o
  15   2   8       36.50       31.69      1.77 o
  16   2   8      101.76       84.94      3.36 o
 -20   3   8       68.99       45.79      3.05 o
 -19   3   8        4.31        4.94      1.06 o
 -18   3   8        9.82       13.50      1.34 o
 -17   3   8        4.29        8.89      1.50 o
 -16   3   8      111.58      101.41      4.14 o
 -15   3   8       27.85       32.10      1.39 o
 -14   3   8        4.02        1.46      1.29 o
 -13   3   8      784.27      724.19      7.30 o
 -12   3   8      102.63       78.83      1.73 o
 -11   3   8       55.39       54.10      1.43 o
 -10   3   8      270.93      243.96      2.26 o
  -9   3   8       57.00       58.54      1.65 o
  -8   3   8     7254.99     6862.78     74.21 o
  -7   3   8      939.22      955.94     14.47 o
  -6   3   8      187.37      215.31      8.10 o
  -5   3   8      550.91      549.93     13.94 o
  -4   3   8       13.84       21.73      2.77 o
  -3   3   8      707.54      603.27     13.73 o
  -2   3   8     1338.11     1435.05     23.52 o
  -1   3   8      982.90      877.17     10.49 o
   0   3   8    10506.42    10908.52     54.65 o
   1   3   8     5651.12     5865.16     45.29 o
   2   3   8       34.08       78.90      3.49 o
   3   3   8     1899.91     2024.87     25.18 o
   4   3   8       27.81       14.99      2.22 o
   5   3   8      323.47      261.06      3.52 o
   6   3   8        5.40        6.76      1.11 o
   7   3   8       78.03       73.18      1.53 o
   8   3   8      758.74      682.27      7.79 o
   9   3   8      428.44      448.10      5.27 o
  10   3   8      539.82      524.60      4.37 o
  11   3   8      135.66      124.19      2.39 o
  12   3   8       88.51       87.44      2.21 o
  13   3   8      162.97      200.34      3.39 o
  14   3   8        0.05        0.67      1.04 o
  15   3   8       50.74       34.19      1.32 o
  16   3   8       35.70       23.03      2.04 o
 -19   4   8       36.33       33.28      1.83 o
 -18   4   8        1.02        1.72      1.18 o
 -17   4   8       95.53       89.38      7.99 o
 -16   4   8      128.84      125.96      2.66 o
 -15   4   8     1973.86     2209.18     15.22 o
 -14   4   8        9.82        8.03      1.19 o
 -13   4   8      723.53      776.77      6.66 o
 -12   4   8      541.61      487.98      3.40 o
 -11   4   8      599.29      568.40      3.76 o
 -10   4   8      224.12      203.13      3.40 o
  -9   4   8      210.90      225.97      3.59 o
  -8   4   8     1020.12      976.76     12.18 o
  -7   4   8      132.62      108.79      1.65 o
  -6   4   8      592.68      573.39     16.23 o
  -5   4   8      601.84      592.87      8.54 o
  -4   4   8     1239.72     1195.30     21.58 o
  -3   4   8     1498.54     1459.38     15.32 o
  -2   4   8      271.88      331.41      9.64 o
  -1   4   8      705.18      734.97     10.59 o
   0   4   8      124.91      128.71      7.90 o
   1   4   8       10.46       22.84      5.22 o
   2   4   8     1073.53     1140.82     14.32 o
   3   4   8     1934.25     1920.00     19.31 o
   4   4   8      147.59      134.70      3.90 o
   5   4   8      438.51      321.46      3.41 o
   6   4   8     1003.64      946.34      6.28 o
   7   4   8        7.60        5.32      1.12 o
   8   4   8     1078.85     1144.60     14.63 o
   9   4   8      164.89      120.82      2.33 o
  10   4   8        2.18        7.59      1.28 o
  11   4   8       34.47       44.27      1.68 o
  12   4   8       47.99       63.07      2.48 o
  13   4   8        4.07        7.73      1.06 o
  14   4   8       48.34       46.42      1.74 o
  15   4   8       13.92        9.97      1.06 o
 -19   5   8        2.30        3.79      1.93 o
 -18   5   8       85.21       66.42      9.76 o
 -17   5   8        3.24        4.63      1.14 o
 -16   5   8        5.06        7.77      1.38 o
 -15   5   8      270.84      315.33      4.30 o
 -14   5   8      750.24      801.14      6.36 o
 -13   5   8     1181.44     1229.69      8.96 o
 -12   5   8     1753.26     1765.66     12.26 o
 -11   5   8      133.79      116.51      2.27 o
 -10   5   8      379.84      352.85      3.37 o
  -9   5   8        0.85        3.73      1.32 o
  -8   5   8      352.91      339.84      3.42 o
  -7   5   8     2096.00     2205.08     14.70 o
  -6   5   8      895.20      791.64     11.37 o
  -5   5   8     4531.43     4668.24     45.23 o
  -4   5   8       64.56       87.54      3.33 o
  -3   5   8       56.28       80.22      3.00 o
  -2   5   8       13.54       18.89      2.01 o
  -1   5   8        5.49        3.44      1.43 o
   0   5   8      116.64      111.03      2.10 o
   1   5   8      176.88      194.08      2.33 o
   2   5   8      216.30      288.20      3.24 o
   3   5   8     1804.06     1602.69      8.78 o
   4   5   8      606.44      645.68      5.09 o
   5   5   8     1099.03     1147.61      7.43 o
   6   5   8      571.72      533.10      3.88 o
   7   5   8     1197.50     1291.66      7.86 o
   8   5   8      553.24      553.88      4.82 o
   9   5   8       45.31       66.95      1.74 o
  10   5   8     2049.76     2274.48     12.57 o
  11   5   8       19.96       18.67      1.25 o
  12   5   8        1.14        3.29      1.12 o
  13   5   8       13.67       11.84      1.22 o
  14   5   8        4.46        5.69      0.98 o
  15   5   8       83.39       56.93      2.37 o
 -18   6   8        0.05       -0.46      1.13 o
 -17   6   8        8.91        6.28      1.10 o
 -16   6   8        7.69        8.40      1.24 o
 -15   6   8      116.37      103.93      3.83 o
 -14   6   8       31.68       33.69      1.89 o
 -13   6   8      283.05      302.95      4.13 o
 -12   6   8      762.43      855.27      7.25 o
 -11   6   8      621.65      652.39      5.24 o
 -10   6   8     2392.05     2448.80     13.31 o
  -9   6   8       18.63       20.09      1.38 o
  -8   6   8     2594.06     2682.29     28.07 o
  -7   6   8       58.90       79.26      2.01 o
  -6   6   8     1103.61     1113.30      6.64 o
  -5   6   8     1143.46     1055.13      5.00 o
  -4   6   8       58.05       74.92      2.06 o
  -3   6   8      285.81      336.08      2.67 o
  -2   6   8      824.65      776.90      6.87 o
  -1   6   8       21.33        5.37      1.01 o
   0   6   8      118.63      130.27      2.03 o
   1   6   8        3.64        2.71      1.20 o
   2   6   8      128.92      109.28      1.94 o
   3   6   8       82.66       81.80      1.69 o
   4   6   8     1473.01     1437.81     10.10 o
   5   6   8       54.60       85.31      1.83 o
   6   6   8      801.44      784.90      8.63 o
   7   6   8      806.41      776.25      8.66 o
   8   6   8      560.19      659.78      6.70 o
   9   6   8     1064.93     1228.79     10.74 o
  10   6   8        0.32        2.37      1.02 o
  11   6   8       81.69       59.25      1.63 o
  12   6   8        0.72        1.90      0.98 o
  13   6   8        2.03        2.60      1.02 o
  14   6   8        2.00        1.70      1.06 o
 -18   7   8       32.27       32.46      3.01 o
 -17   7   8       29.36       19.70      1.15 o
 -16   7   8       76.08       85.27      3.67 o
 -15   7   8       49.83       50.87      1.84 o
 -14   7   8      252.57      244.86     11.69 o
 -13   7   8       79.04       88.78      2.79 o
 -12   7   8       99.86       87.93      2.07 o
 -11   7   8       27.92       16.24      1.46 o
 -10   7   8      146.81      150.74      2.84 o
  -9   7   8      808.44      893.57     11.82 o
  -8   7   8      202.51      220.16      5.32 o
  -7   7   8      343.47      287.74      3.03 o
  -6   7   8        0.78        2.06      1.06 o
  -5   7   8     2380.82     2369.92     24.56 o
  -4   7   8     1112.08     1183.54      6.83 o
  -3   7   8      136.32      144.43      1.83 o
  -2   7   8      330.93      271.87      4.05 o
  -1   7   8      231.27      257.69      3.81 o
   0   7   8      507.00      607.71      5.20 o
   1   7   8      453.99      396.00      5.14 o
   2   7   8        4.98       18.29      1.27 o
   3   7   8      258.07      225.94      2.95 o
   4   7   8      283.61      251.04      3.17 o
   5   7   8     1364.30     1339.11     13.69 o
   6   7   8      286.15      336.51      4.04 o
   7   7   8      830.75      878.75      8.97 o
   8   7   8      143.49      164.11      2.52 o
   9   7   8        3.14        6.79      1.03 o
  10   7   8       29.27       17.88      1.07 o
  11   7   8        0.54       -0.14      1.15 o
  12   7   8       66.88       48.51      1.99 o
  13   7   8       63.24       51.74      8.00 o
 -17   8   8       81.70       71.83      2.26 o
 -16   8   8        1.73        0.30      1.57 o
 -15   8   8        3.85        3.18      1.12 o
 -14   8   8        2.23        1.39      1.24 o
 -13   8   8       23.78       29.50      1.78 o
 -12   8   8       14.74       15.64      1.46 o
 -11   8   8       13.17       11.46      1.28 o
 -10   8   8        2.60        6.80      1.34 o
  -9   8   8        0.44        4.49      1.17 o
  -8   8   8       10.26        9.14      1.34 o
  -7   8   8       29.99       39.33      1.84 o
  -6   8   8      860.78      883.20      9.86 o
  -5   8   8     4968.73     5148.47     48.97 o
  -4   8   8     1401.58     1415.82     15.04 o
  -3   8   8      647.93      583.45      7.61 o
  -2   8   8      651.21      670.51      6.98 o
  -1   8   8       65.51       75.60      1.79 o
   0   8   8      240.07      228.35      2.99 o
   1   8   8       90.09       90.04      2.91 o
   2   8   8      417.09      369.84      4.74 o
   3   8   8      618.06      673.06      5.63 o
   4   8   8        1.82        0.39      1.35 o
   5   8   8        0.32        3.51      1.30 o
   6   8   8       61.98       82.05      2.08 o
   7   8   8       41.59       36.73      1.49 o
   8   8   8        8.44       11.00      1.09 o
   9   8   8      249.05      261.75      7.01 o
  10   8   8      328.54      314.13     10.12 o
  11   8   8       31.17       25.08      1.35 o
  12   8   8        5.17        2.58      1.36 o
  13   8   8        6.86        4.27      1.42 o
 -16   9   8      442.32      401.08     20.44 o
 -15   9   8       30.07       29.62      1.30 o
 -14   9   8      263.82      307.40     15.08 o
 -13   9   8        4.42        9.50      1.67 o
 -12   9   8      313.74      338.15      6.85 o
 -11   9   8      114.09      109.78      2.46 o
 -10   9   8       21.65       18.72      1.45 o
  -9   9   8      156.51      140.09      3.24 o
  -8   9   8       73.26       82.40      2.12 o
  -7   9   8       91.98      102.59      2.34 o
  -6   9   8      284.93      294.36      3.56 o
  -5   9   8       64.29       89.52      2.47 o
  -4   9   8      357.98      387.09      4.01 o
  -3   9   8      335.65      308.83      5.17 o
  -2   9   8      787.72      850.82     11.81 o
  -1   9   8       45.13       51.75      2.04 o
   0   9   8     1049.93     1095.61     12.57 o
   1   9   8      107.28      152.44      2.99 o
   2   9   8     1232.01     1274.03     12.63 o
   3   9   8      118.14      108.69      2.57 o
   4   9   8       77.54       84.82      2.20 o
   5   9   8       30.81       45.34      1.87 o
   6   9   8      627.54      628.58      7.62 o
   7   9   8       18.85       17.19      1.33 o
   8   9   8      145.19      125.03      3.28 o
   9   9   8       43.85       47.18      1.51 o
  10   9   8      198.20      187.63      9.29 o
  11   9   8        4.61        3.09      1.27 o
 -14  10   8       20.24       16.07      1.73 o
 -13  10   8        2.76        2.84      1.12 o
 -12  10   8       20.92       15.97      1.65 o
 -11  10   8       41.61       52.81      1.88 o
 -10  10   8      104.26       88.36      2.57 o
  -9  10   8        0.47        1.87      1.05 o
  -8  10   8      185.90      194.63      3.18 o
  -7  10   8        4.75        5.06      1.16 o
  -6  10   8      166.66      142.31      2.54 o
  -5  10   8      296.37      313.46      3.89 o
  -4  10   8      160.31      169.61      2.74 o
  -3  10   8       50.09       61.24      2.13 o
  -2  10   8      628.64      743.88     18.01 o
  -1  10   8      390.69      379.86      8.51 o
   0  10   8      259.77      285.24      5.01 o
   1  10   8      285.93      314.85      5.16 o
   2  10   8       60.40       60.86      2.38 o
   3  10   8      135.80      146.94      3.69 o
   4  10   8      498.60      522.46     10.03 o
   5  10   8        3.59        7.23      1.56 o
   6  10   8      273.65      298.39      9.54 o
   7  10   8       53.54       76.17      1.80 o
   8  10   8       60.29       58.49      4.07 o
   9  10   8        1.51        3.08      1.37 o
  10  10   8       33.37       31.89      1.84 o
 -13  11   8       55.58       55.77      2.18 o
 -12  11   8       16.30       20.85      1.23 o
 -11  11   8      107.80      106.87      5.86 o
 -10  11   8       52.44       49.77      2.33 o
  -9  11   8       63.52       64.68      2.20 o
  -8  11   8        8.14        7.39      1.11 o
  -7  11   8       67.26       60.25      2.95 o
  -6  11   8       35.01       40.14      1.52 o
  -5  11   8      695.40      816.56      9.07 o
  -4  11   8        3.06        2.91      1.32 o
  -3  11   8      182.36      169.06      5.99 o
  -2  11   8       45.18       54.70      2.04 o
  -1  11   8      326.17      345.03      8.87 o
   0  11   8       29.34       23.67      1.78 o
   1  11   8      518.29      617.93      7.04 o
   2  11   8      170.70      157.24      5.68 o
   3  11   8      151.63      182.07      4.56 o
   4  11   8       11.79       10.05      1.22 o
   5  11   8       24.60       17.06      1.31 o
   6  11   8      153.39      128.28      5.08 o
   7  11   8      179.18      155.15      6.96 o
   8  11   8       26.89       18.45      1.53 o
 -11  12   8       16.91       11.85      2.25 o
 -10  12   8      153.22      137.24      3.93 o
  -9  12   8       50.92       55.48      2.47 o
  -8  12   8      605.22      603.09      5.95 o
  -7  12   8      103.09       98.35      2.92 o
  -6  12   8      118.21      119.12      2.49 o
  -5  12   8       24.21       28.68      1.63 o
  -4  12   8       48.22       48.12      1.94 o
  -3  12   8       19.19       23.00      1.59 o
  -2  12   8        4.92        4.66      1.48 o
  -1  12   8        6.46        8.25      1.35 o
   0  12   8       22.03       15.25      1.42 o
   1  12   8      153.21      136.62      4.79 o
   2  12   8      161.53      166.49      5.51 o
   3  12   8        4.70        9.25      1.14 o
   4  12   8      315.12      336.25      5.58 o
   5  12   8       29.59       38.84      2.41 o
   6  12   8      415.10      399.27     19.59 o
  -7  13   8        7.38        5.47      1.14 o
  -6  13   8      107.37       94.63      2.67 o
  -5  13   8       23.75       20.83      2.06 o
  -4  13   8       61.31       60.09      1.95 o
  -3  13   8        2.71       -1.47      1.73 o
  -2  13   8      144.92      110.46      2.67 o
  -1  13   8       60.83       65.46      2.15 o
   0  13   8        1.46        0.82      1.25 o
   1  13   8       37.79       32.55      2.52 o
   2  13   8        3.31        5.57      1.25 o
 -19   0   9      129.33      130.89      3.22 o
 -17   0   9      275.93      292.47      8.03 o
 -15   0   9     2590.85     2756.43     15.08 o
 -13   0   9        4.48        7.80      1.52 o
 -11   0   9      590.20      593.38     10.27 o
  -9   0   9     8402.06     7861.78     97.26 o
  -7   0   9    10000.01    10056.18     91.19 o
  -5   0   9     7574.80     8640.66     33.36 o
  -3   0   9    12622.86    10712.22     97.54 o
  -1   0   9     2533.22     2041.32     21.45 o
   1   0   9     1707.40     2022.07     24.53 o
   3   0   9      279.50      329.50     24.81 o
   5   0   9      293.29      249.38      3.83 o
   7   0   9     1906.83     1920.22     30.32 o
   9   0   9       12.65       16.23      1.92 o
  11   0   9      422.35      416.03      7.50 o
  13   0   9       90.98       91.87      3.17 o
  15   0   9        4.04        4.14      1.70 o
 -20   1   9        0.96       -0.38      2.04 o
 -19   1   9        4.69        8.01      1.25 o
 -18   1   9        5.24        3.25      1.26 o
 -17   1   9      151.26      151.31      2.68 o
 -16   1   9       68.61       66.87      1.90 o
 -15   1   9       31.17       23.81      1.32 o
 -14   1   9      244.65      231.01      2.99 o
 -13   1   9     1030.55      978.13      9.55 o
 -12   1   9      333.53      320.49      3.13 o
 -11   1   9       30.80       31.62      1.08 o
 -10   1   9     1446.30     1430.43     14.78 o
  -9   1   9      360.37      336.45      3.31 o
  -8   1   9      136.99      111.69      8.43 o
  -7   1   9      764.68      764.98     13.33 o
  -6   1   9      616.83      575.08      7.80 o
  -5   1   9     1855.29     1579.13     13.48 o
  -4   1   9     1084.77     1097.88     16.23 o
  -3   1   9       13.43       25.05      3.56 o
  -2   1   9      199.42      334.26      7.20 o
  -1   1   9       10.29       16.96      8.35 o
   0   1   9      823.17      826.05     49.95 o
   1   1   9      340.42      192.24      7.48 o
   2   1   9      574.89      459.17     22.14 o
   3   1   9     1682.68     1826.72     33.42 o
   4   1   9       18.83       23.47      1.49 o
   5   1   9     1083.65      993.20     13.07 o
   6   1   9      614.78      590.53      6.42 o
   7   1   9      209.76      197.92      2.44 o
   8   1   9        1.38        2.05      1.07 o
   9   1   9      433.55      426.41      5.96 o
  10   1   9       87.46       96.49      2.48 o
  11   1   9       28.76       25.10      1.39 o
  12   1   9        2.85        1.45      1.29 o
  13   1   9      232.20      264.41      3.87 o
  14   1   9      166.18      170.44      6.42 o
  15   1   9        0.77        1.08      0.97 o
  16   1   9       15.89        6.05      2.00 o
 -20   2   9       10.15        8.81      1.55 o
 -19   2   9      204.78      257.59      9.32 o
 -18   2   9      461.75      543.32      4.88 o
 -17   2   9      273.13      270.76      7.13 o
 -16   2   9       51.00       42.17      1.59 o
 -15   2   9       13.38       15.02      1.34 o
 -14   2   9        9.64        7.03      1.14 o
 -13   2   9      243.87      210.56      2.41 o
 -12   2   9     1068.36     1132.79      8.60 o
 -11   2   9       80.00       70.62      1.77 o
 -10   2   9      234.64      285.96      2.29 o
  -9   2   9      182.23      207.87      2.74 o
  -8   2   9     2136.66     2208.56     14.26 o
  -7   2   9       89.60       74.51      6.94 o
  -6   2   9      428.49      442.96     13.02 o
  -5   2   9     7672.54     6955.73     41.24 o
  -4   2   9     9759.07    11010.81     78.20 o
  -3   2   9    12007.87    12310.85    275.25 o
  -2   2   9     2122.56     2041.75     18.02 o
  -1   2   9      500.94      467.39     10.14 o
   0   2   9     2978.70     3792.38     26.07 o
   1   2   9     1208.95     1105.71     29.09 o
   2   2   9       54.03       69.83      2.74 o
   3   2   9     3508.50     3718.91     37.27 o
   4   2   9      256.33      325.05      3.88 o
   5   2   9      130.31      106.59      2.39 o
   6   2   9      422.88      404.62      4.41 o
   7   2   9     1916.60     1870.72     12.56 o
   8   2   9       36.79       34.76      1.92 o
   9   2   9     1090.03     1123.56     14.68 o
  10   2   9      910.03      947.91     13.64 o
  11   2   9        1.58        5.50      1.20 o
  12   2   9       57.03       48.64      2.35 o
  13   2   9       49.21       40.14      1.54 o
  14   2   9       56.36       56.33      2.36 o
  15   2   9       19.31       17.64      1.08 o
 -20   3   9       16.58       11.60      2.16 o
 -19   3   9       44.73       22.85      5.82 o
 -18   3   9      141.44      135.77      6.33 o
 -17   3   9      379.66      415.08      5.22 o
 -16   3   9      346.16      391.10      5.76 o
 -15   3   9     1169.54     1244.88     10.56 o
 -14   3   9      607.51      590.74      6.10 o
 -13   3   9      235.89      215.23      4.66 o
 -12   3   9       30.53       27.70      1.24 o
 -11   3   9      808.76      835.98      6.02 o
 -10   3   9      182.54      181.38      2.24 o
  -9   3   9        7.05        7.04      0.93 o
  -8   3   9     4620.62     4712.34     38.16 o
  -7   3   9      227.25      222.93      6.45 o
  -6   3   9        1.53        1.78      3.28 o
  -5   3   9      586.98      573.15      9.78 o
  -4   3   9     3232.97     3716.02     98.34 o
  -3   3   9     3370.87     3275.97     78.18 o
  -2   3   9     2088.15     2220.08     29.68 o
  -1   3   9       17.55       29.09      2.70 o
   0   3   9     1545.57     1522.06     15.84 o
   1   3   9     3831.00     3967.09     60.71 o
   2   3   9      915.15      852.67     15.79 o
   3   3   9      657.39      723.36      8.17 o
   4   3   9       59.86       47.58      1.41 o
   5   3   9      464.11      395.92      6.29 o
   6   3   9      941.45      969.04      6.23 o
   7   3   9        2.09        4.53      1.15 o
   8   3   9       68.51       54.82      1.84 o
   9   3   9      137.22      130.14      2.51 o
  10   3   9      304.45      294.44      3.81 o
  11   3   9      225.07      247.28      4.47 o
  12   3   9      224.02      230.16      5.81 o
  13   3   9      305.21      356.83      5.53 o
  14   3   9       12.02       11.23      1.03 o
  15   3   9       44.75       42.60      1.45 o
 -19   4   9       39.73       31.10      2.27 o
 -18   4   9      133.20      160.99      2.91 o
 -17   4   9      441.53      536.21     10.42 o
 -16   4   9      121.35      129.73      6.83 o
 -15   4   9       86.96      107.85      2.38 o
 -14   4   9      146.98      131.51      2.34 o
 -13   4   9     2653.35     2884.57     19.34 o
 -12   4   9       11.55       13.50      1.25 o
 -11   4   9      258.13      247.68      4.02 o
 -10   4   9       28.16       30.86      1.17 o
  -9   4   9       76.75       71.08      1.42 o
  -8   4   9     2072.77     2100.48     16.52 o
  -7   4   9      389.29      328.16      2.69 o
  -6   4   9       47.09       63.59      2.92 o
  -5   4   9      665.83      659.31     12.28 o
  -4   4   9      252.30      275.69      5.50 o
  -3   4   9      621.52      554.91      6.37 o
  -2   4   9      434.23      438.55      7.17 o
  -1   4   9       39.71       49.63      5.08 o
   0   4   9       27.36       40.67      3.56 o
   1   4   9      866.65      805.42     14.68 o
   2   4   9      476.33      447.80      4.61 o
   3   4   9     2272.85     2184.33     19.24 o
   4   4   9     2023.69     2091.57     21.63 o
   5   4   9      288.44      276.90      3.02 o
   6   4   9      865.96      887.81      9.00 o
   7   4   9      145.32      119.96      1.97 o
   8   4   9     2815.64     2860.83     21.08 o
   9   4   9      434.69      434.87      4.21 o
  10   4   9      514.21      576.02      6.45 o
  11   4   9     2089.80     2367.64     30.01 o
  12   4   9      543.33      526.07      7.97 o
  13   4   9      187.67      199.89      4.45 o
  14   4   9        8.45        8.78      1.35 o
  15   4   9       14.79       12.73      1.15 o
 -19   5   9       28.13       14.79      1.09 o
 -18   5   9      116.37      108.64      3.60 o
 -17   5   9       37.15       38.41      1.92 o
 -16   5   9       11.27       24.50      1.70 o
 -15   5   9       60.14       60.63      2.15 o
 -14   5   9      128.66      109.66      2.72 o
 -13   5   9      399.60      406.05      4.40 o
 -12   5   9      583.00      549.14      5.28 o
 -11   5   9      303.98      271.77      3.25 o
 -10   5   9      636.47      654.59      5.82 o
  -9   5   9      133.46      104.04      1.94 o
  -8   5   9        1.35        3.95      1.39 o
  -7   5   9     1551.53     1500.64     10.26 o
  -6   5   9       86.34       84.17      1.86 o
  -5   5   9       10.51       16.34      1.09 o
  -4   5   9      104.19      125.81      1.77 o
  -3   5   9       84.45       75.79      1.59 o
  -2   5   9        8.00       15.19      1.22 o
  -1   5   9       36.24       38.26      1.67 o
   0   5   9     1063.62     1037.78      9.21 o
   1   5   9      404.72      488.88      3.70 o
   2   5   9     3168.37     3377.18     27.20 o
   3   5   9        1.94        4.06      1.11 o
   4   5   9      855.92      729.81      5.69 o
   5   5   9        5.40        5.14      1.25 o
   6   5   9     1004.44      880.74      8.76 o
   7   5   9       24.02       21.96      1.28 o
   8   5   9     1313.97     1510.19     10.39 o
   9   5   9      330.95      381.44      4.42 o
  10   5   9      482.01      534.23      6.50 o
  11   5   9      551.87      676.85      8.40 o
  12   5   9        5.34        7.10      1.09 o
  13   5   9      367.64      375.32      9.62 o
  14   5   9       25.84       13.18      1.16 o
 -18   6   9        1.73       -0.03      0.89 o
 -17   6   9      140.43      116.62      9.00 o
 -16   6   9      223.38      203.51      3.40 o
 -15   6   9      131.12      150.11      3.24 o
 -14   6   9      157.45      171.56      3.42 o
 -13   6   9      408.10      421.14      5.24 o
 -12   6   9      839.35      860.63      6.42 o
 -11   6   9       42.14       37.09      1.83 o
 -10   6   9        4.50        4.50      1.26 o
  -9   6   9      111.18       92.59      2.21 o
  -8   6   9      281.22      274.93      3.19 o
  -7   6   9        4.12        7.40      1.20 o
  -6   6   9       52.49       29.26      1.40 o
  -5   6   9      121.96      161.66      2.66 o
  -4   6   9       96.90       88.12      1.43 o
  -3   6   9     1047.19     1020.64      8.65 o
  -2   6   9      912.53      759.13      5.20 o
  -1   6   9     1122.35     1179.11     11.31 o
   0   6   9      373.53      378.00      4.21 o
   1   6   9       82.25       68.97      1.67 o
   2   6   9      112.24      122.39      1.98 o
   3   6   9     1520.72     1454.15      9.41 o
   4   6   9       43.67       33.15      1.46 o
   5   6   9      786.97      792.70      5.28 o
   6   6   9      253.74      209.34      2.71 o
   7   6   9     1152.72     1161.74     11.74 o
   8   6   9       34.48       42.49      1.54 o
   9   6   9       19.35       22.01      1.23 o
  10   6   9      224.84      211.21      4.86 o
  11   6   9      238.04      303.03      3.31 o
  12   6   9       25.07       21.24      1.15 o
  13   6   9      445.50      385.99      6.59 o
  14   6   9        0.41       -1.95      2.51 o
 -18   7   9      122.40      111.79      3.42 o
 -17   7   9       98.53       82.91      4.15 o
 -16   7   9       34.92       34.35      2.82 o
 -15   7   9        2.11        2.92      1.22 o
 -14   7   9      376.78      423.80      9.41 o
 -13   7   9       41.64       36.66      2.05 o
 -12   7   9      107.28      118.14      2.85 o
 -11   7   9      255.38      243.07      3.47 o
 -10   7   9       36.69       37.85      1.95 o
  -9   7   9      776.45      862.12      7.64 o
  -8   7   9       38.40       41.44      3.90 o
  -7   7   9       93.02       95.65      2.15 o
  -6   7   9       30.54       17.66      1.21 o
  -5   7   9     2540.88     2726.14     25.66 o
  -4   7   9      143.24      151.43      1.90 o
  -3   7   9      522.53      472.87      5.00 o
  -2   7   9      169.82      148.32      2.61 o
  -1   7   9       66.92       65.19      1.67 o
   0   7   9        8.86        9.94      1.28 o
   1   7   9      494.97      450.51      3.86 o
   2   7   9      577.70      575.17      5.60 o
   3   7   9     1691.91     1771.75     10.30 o
   4   7   9       75.06       79.01      2.10 o
   5   7   9     1384.30     1377.47     17.91 o
   6   7   9        9.84        7.08      1.34 o
   7   7   9     1291.09     1545.20     15.63 o
   8   7   9       69.84       78.85      1.71 o
   9   7   9      132.68      113.20      1.83 o
  10   7   9      122.21      121.88      4.19 o
  11   7   9      165.25      165.52      5.30 o
  12   7   9        4.80        2.90      1.13 o
  13   7   9       35.29       19.16      2.65 o
 -17   8   9       35.90       37.24      2.35 o
 -16   8   9       11.48        6.47      1.16 o
 -15   8   9        4.63        5.30      1.03 o
 -14   8   9        5.23        4.19      1.31 o
 -13   8   9       60.21       68.53      3.78 o
 -12   8   9      339.85      379.32      7.51 o
 -11   8   9       52.00       59.60      1.79 o
 -10   8   9      274.33      216.05      3.27 o
  -9   8   9      234.73      256.15      4.81 o
  -8   8   9      712.32      794.83      7.24 o
  -7   8   9      350.56      324.08      3.84 o
  -6   8   9      926.52     1054.91      6.73 o
  -5   8   9      144.32      138.11      2.72 o
  -4   8   9       30.10       32.29      1.37 o
  -3   8   9      798.53      789.08     10.14 o
  -2   8   9      136.63      151.33      2.42 o
  -1   8   9      682.14      689.91      9.11 o
   0   8   9      214.47      223.20      4.53 o
   1   8   9      823.14      827.49     10.21 o
   2   8   9      807.13      925.35      8.38 o
   3   8   9      191.53      198.30      3.27 o
   4   8   9      154.84      172.12      3.56 o
   5   8   9      319.26      333.83      4.83 o
   6   8   9       12.71       16.06      1.38 o
   7   8   9        0.42        0.45      1.05 o
   8   8   9      229.49      255.76      3.16 o
   9   8   9        7.32       13.39      1.48 o
  10   8   9        0.34        3.13      1.04 o
  11   8   9      100.28       79.00      2.61 o
  12   8   9        7.96        6.78      1.44 o
 -16   9   9        0.04        2.17      1.77 o
 -15   9   9        6.09        2.66      0.80 o
 -14   9   9        0.03        2.10      1.19 o
 -13   9   9        7.18        9.49      1.40 o
 -12   9   9        0.33        1.05      1.27 o
 -11   9   9       45.93       36.83      1.79 o
 -10   9   9       26.20       33.92      1.44 o
  -9   9   9      612.43      688.71      7.09 o
  -8   9   9      170.56      166.85      4.08 o
  -7   9   9     1261.43     1294.46      7.45 o
  -6   9   9       94.53       84.80      2.15 o
  -5   9   9       37.59       45.29      1.76 o
  -4   9   9       48.25       46.26      1.66 o
  -3   9   9      469.11      496.49      7.95 o
  -2   9   9      286.73      303.34      3.92 o
  -1   9   9       43.01       34.28      1.87 o
   0   9   9       23.77       35.01      1.64 o
   1   9   9      550.80      610.65      9.58 o
   2   9   9      164.80      182.98      3.65 o
   3   9   9      879.67      985.75     12.70 o
   4   9   9      142.20      116.97      2.45 o
   5   9   9     1169.89     1365.65     18.31 o
   6   9   9        0.10       -1.14      1.46 o
   7   9   9      776.93      899.27     10.74 o
   8   9   9       42.95       33.54      1.45 o
   9   9   9        5.46        2.93      0.97 o
  10   9   9       24.95       19.60      1.45 o
  11   9   9        2.55        1.16      1.39 o
 -14  10   9       17.31       17.11      0.96 o
 -13  10   9        7.98        9.99      1.82 o
 -12  10   9       35.58       25.63      1.60 o
 -11  10   9        4.00        3.33      1.09 o
 -10  10   9       42.60       35.88      1.51 o
  -9  10   9       23.44       21.88      1.41 o
  -8  10   9        1.43        9.64      1.24 o
  -7  10   9      143.39      166.33      2.63 o
  -6  10   9      158.46      159.77      2.76 o
  -5  10   9       75.21       96.65      2.49 o
  -4  10   9      334.05      378.08      4.42 o
  -3  10   9      168.44      203.51      2.95 o
  -2  10   9      633.55      743.86      6.76 o
  -1  10   9      118.91      140.49      3.32 o
   0  10   9       36.04       33.25      1.57 o
   1  10   9       16.07       14.91      1.66 o
   2  10   9        0.85        1.45      1.51 o
   3  10   9       30.67       29.51      1.73 o
   4  10   9       66.91       72.01      2.24 o
   5  10   9      128.34      105.78      2.59 o
   6  10   9        9.59       15.76      1.21 o
   7  10   9       19.63       22.84      2.10 o
   8  10   9       71.63       65.56      4.22 o
   9  10   9       96.48       65.10      1.61 o
 -12  11   9        7.71        6.25      0.96 o
 -11  11   9       20.65       24.37      1.85 o
 -10  11   9       64.89       53.49      2.03 o
  -9  11   9       25.00       20.40      1.22 o
  -8  11   9       69.87       69.49      1.96 o
  -7  11   9       35.11       44.22      1.62 o
  -6  11   9       41.39       60.74      2.12 o
  -5  11   9      735.90      819.42      7.84 o
  -4  11   9      817.59     1012.74     14.67 o
  -3  11   9      355.41      355.52      4.73 o
  -2  11   9      155.99      147.78      3.29 o
  -1  11   9       22.79       21.86      1.44 o
   0  11   9        3.88        1.54      1.74 o
   1  11   9      124.79      131.79      3.00 o
   2  11   9        0.77        3.80      1.15 o
   3  11   9      186.62      199.46      7.11 o
   4  11   9        9.12       12.62      1.24 o
   5  11   9      109.23      110.53      4.54 o
   6  11   9       57.75       62.81      5.37 o
   7  11   9      268.60      278.97     13.16 o
   8  11   9       32.03       24.10      2.22 o
 -10  12   9       45.78       26.03      2.52 o
  -9  12   9       79.38       47.60      2.00 o
  -8  12   9      215.36      218.55      4.48 o
  -7  12   9       12.87       15.03      1.32 o
  -6  12   9       74.10       49.23      2.37 o
  -5  12   9        1.74        7.42      1.26 o
  -4  12   9      322.46      296.87      9.29 o
  -3  12   9       89.63       78.26      2.86 o
  -2  12   9       52.67       64.11      2.44 o
  -1  12   9      140.49      196.99      4.97 o
   0  12   9        9.41        4.82      1.11 o
   1  12   9      114.21       87.41      2.73 o
   2  12   9        0.01       -0.58      1.03 o
   3  12   9       12.30       10.99      1.09 o
   4  12   9       55.68       41.82      1.54 o
   5  12   9        3.62        2.13      1.56 o
  -6  13   9        6.41        6.98      1.43 o
  -5  13   9       38.94       32.41      1.66 o
  -4  13   9       21.02       15.92      2.49 o
  -3  13   9      276.13      242.39     20.47 o
  -2  13   9        1.09        1.76      1.46 o
  -1  13   9      404.92      383.64      6.66 o
   0  13   9       65.63       57.02      4.06 o
   1  13   9       33.68       29.81      1.97 o
 -20   0  10       13.63       12.59      2.37 o
 -18   0  10        0.94        0.79      1.78 o
 -16   0  10      741.56      762.30      8.25 o
 -14   0  10       28.62       18.93      1.64 o
 -12   0  10     1372.76     1284.31     16.81 o
 -10   0  10      491.63      471.57      8.01 o
  -8   0  10     2331.62     2217.52     37.61 o
  -6   0  10     1466.33     1532.32     69.25 o
  -4   0  10     8947.02     8096.87     90.87 o
  -2   0  10     5482.20     6440.92     78.46 o
   0   0  10     1455.88     1341.01     85.24 o
   2   0  10     1675.44     1828.87     57.52 o
   4   0  10     3191.04     3212.41     17.98 o
   6   0  10      952.14     1070.19     11.12 o
   8   0  10      418.16      422.23      7.01 o
  10   0  10      821.77      892.10     22.94 o
  12   0  10       94.27      132.77      3.36 o
  14   0  10      350.02      340.05      5.37 o
 -20   1  10       16.54       20.30      1.70 o
 -19   1  10        8.78        7.89      1.19 o
 -18   1  10       11.04       12.23      1.39 o
 -17   1  10      200.22      227.70      3.33 o
 -16   1  10        2.53        4.45      1.12 o
 -15   1  10      144.84      139.11      2.22 o
 -14   1  10      635.31      600.25      7.63 o
 -13   1  10       37.72       32.44      1.20 o
 -12   1  10      794.12      665.47      4.68 o
 -11   1  10        1.57        4.99      0.96 o
 -10   1  10     1231.67     1250.99      7.58 o
  -9   1  10     1436.80     1328.06      9.44 o
  -8   1  10     2675.24     2674.70     30.39 o
  -7   1  10       78.46       42.10     11.37 o
  -6   1  10       21.82       17.66      4.07 o
  -5   1  10       51.11       44.62      7.11 o
  -4   1  10     2545.06     2831.02     37.46 o
  -3   1  10      250.05      179.64      7.44 o
  -2   1  10      268.57      363.08      8.11 o
  -1   1  10      972.14      822.78     23.54 o
   0   1  10     1537.57     1905.66     18.37 o
   1   1  10       79.05      101.91      3.15 o
   2   1  10     1128.63     1069.83      8.25 o
   3   1  10     1167.40     1123.15      9.95 o
   4   1  10      182.77      145.19      1.92 o
   5   1  10      850.51      825.50      7.47 o
   6   1  10      307.09      282.13      3.83 o
   7   1  10       31.72       31.06      1.39 o
   8   1  10      153.08      143.71      3.00 o
   9   1  10       30.99       36.64      1.40 o
  10   1  10       43.52       48.58      1.65 o
  11   1  10      313.49      276.41      5.94 o
  12   1  10       14.01       13.38      1.43 o
  13   1  10        0.28        0.98      1.17 o
  14   1  10       62.81       63.01      3.24 o
  15   1  10       42.00       39.99      3.81 o
 -20   2  10      160.88      146.30      8.46 o
 -19   2  10        1.52        1.72      1.55 o
 -18   2  10      140.04      163.32      3.20 o
 -17   2  10       61.27       64.08      2.07 o
 -16   2  10      690.50      778.54      7.61 o
 -15   2  10      193.65      194.18      2.74 o
 -14   2  10      575.79      605.02      7.25 o
 -13   2  10       32.82       24.55      1.20 o
 -12   2  10      754.41      702.79      5.22 o
 -11   2  10      165.09      156.47      1.97 o
 -10   2  10     1230.03     1218.01      8.66 o
  -9   2  10      463.76      480.26      3.78 o
  -8   2  10     5232.86     5283.76     56.87 o
  -7   2  10      523.48      432.76      8.95 o
  -6   2  10     1245.18     1213.67     20.40 o
  -5   2  10     1754.67     1766.10     68.00 o
  -4   2  10     2590.86     2897.26     90.44 o
  -3   2  10     1071.08      950.30     23.17 o
  -2   2  10      144.81       92.93      7.10 o
  -1   2  10     1187.18     1243.98     17.82 o
   0   2  10     1040.40     1080.32      9.62 o
   1   2  10     2845.29     2570.76     26.82 o
   2   2  10      517.18      418.17      8.92 o
   3   2  10       46.27       38.62      3.41 o
   4   2  10      865.60      805.45      8.63 o
   5   2  10      758.30      705.44      5.04 o
   6   2  10      227.99      161.02      3.17 o
   7   2  10       32.68       22.48      1.36 o
   8   2  10      181.94      198.36      2.67 o
   9   2  10      365.97      401.52      5.10 o
  10   2  10       34.49       35.49      1.51 o
  11   2  10        4.61        7.11      1.30 o
  12   2  10       41.82       44.76      2.59 o
  13   2  10       13.72       10.59      1.37 o
  14   2  10       50.56       47.97      1.74 o
  15   2  10       31.43       21.18      1.86 o
 -20   3  10      110.36      102.20      4.23 o
 -19   3  10      144.44      167.14      3.19 o
 -18   3  10      279.08      300.17      5.73 o
 -17   3  10       82.95       85.32      2.95 o
 -16   3  10      764.86      808.50     12.65 o
 -15   3  10      211.31      226.71      2.91 o
 -14   3  10      158.91      155.54      2.36 o
 -13   3  10      634.36      676.54      5.79 o
 -12   3  10      342.05      370.36      3.18 o
 -11   3  10      272.71      231.63      3.00 o
 -10   3  10      487.79      463.95      3.78 o
  -9   3  10      256.99      212.59      2.29 o
  -8   3  10       29.52       27.56      1.15 o
  -7   3  10      170.65      206.95      2.66 o
  -6   3  10      480.96      382.18      5.89 o
  -5   3  10     1252.83     1270.79     62.50 o
  -4   3  10     3743.59     3748.63     39.27 o
  -3   3  10     4996.60     5136.14     75.37 o
  -2   3  10      551.63      540.52     19.28 o
  -1   3  10     2185.03     2559.39     18.55 o
   0   3  10        1.92        7.73      2.38 o
   1   3  10       44.34       85.50      1.81 o
   2   3  10     2153.38     2190.06     15.04 o
   3   3  10     1723.28     1902.08     13.66 o
   4   3  10     1022.71     1091.65     11.98 o
   5   3  10      317.36      300.55      3.05 o
   6   3  10     2055.95     2020.34     19.83 o
   7   3  10        2.59        5.36      1.19 o
   8   3  10     2871.60     3045.04     31.09 o
   9   3  10        1.19        3.43      1.13 o
  10   3  10      127.55      136.80      2.96 o
  11   3  10        9.68       19.47      1.29 o
  12   3  10        8.23        9.60      1.27 o
  13   3  10       43.21       48.20      2.02 o
  14   3  10        5.17        1.92      0.80 o
  15   3  10        8.12        7.16      1.39 o
 -19   4  10       53.63       52.44      2.02 o
 -18   4  10       75.12       78.62      2.39 o
 -17   4  10       24.51       27.79      1.84 o
 -16   4  10        9.94        7.02      1.30 o
 -15   4  10        4.61        9.80      1.38 o
 -14   4  10       58.62       72.07      1.97 o
 -13   4  10       51.05       68.29      1.87 o
 -12   4  10      517.07      529.32      4.15 o
 -11   4  10      346.02      317.96      3.19 o
 -10   4  10     1092.72     1068.74     10.85 o
  -9   4  10       21.59       23.79      1.81 o
  -8   4  10     4195.43     4378.28     31.62 o
  -7   4  10      855.98      874.90     13.08 o
  -6   4  10     5045.73     5370.27     67.01 o
  -5   4  10      187.43      182.42      2.23 o
  -4   4  10        7.73       13.72      1.55 o
  -3   4  10      201.03      285.71      3.36 o
  -2   4  10      243.45      218.16      2.65 o
  -1   4  10      438.26      530.95      4.02 o
   0   4  10     1152.96     1161.92     13.57 o
   1   4  10      160.21      213.74      2.97 o
   2   4  10       39.76       33.93      1.49 o
   3   4  10      197.82      144.31      2.10 o
   4   4  10       42.55       39.06      1.91 o
   5   4  10     1024.93     1048.90     12.78 o
   6   4  10      797.14      819.31     13.14 o
   7   4  10       27.67       37.41      1.44 o
   8   4  10      910.82      974.12     10.46 o
   9   4  10       14.29        6.12      1.29 o
  10   4  10       96.41      111.45      2.38 o
  11   4  10       74.83       77.42      2.12 o
  12   4  10      116.24      136.66      4.33 o
  13   4  10        2.29        1.60      1.03 o
  14   4  10       26.94       23.06      1.18 o
 -19   5  10       10.17       10.53      1.24 o
 -18   5  10       30.85       19.42      1.32 o
 -17   5  10      358.18      412.09      9.54 o
 -16   5  10      144.31      161.09      3.77 o
 -15   5  10       56.09       63.98      2.01 o
 -14   5  10       71.07       64.82      2.29 o
 -13   5  10       60.76       68.39      2.17 o
 -12   5  10      543.52      565.54      5.22 o
 -11   5  10      151.51      137.93      2.44 o
 -10   5  10      714.43      738.44      4.75 o
  -9   5  10       10.68       13.46      1.57 o
  -8   5  10      926.41      870.09      7.69 o
  -7   5  10        1.80        2.03      1.21 o
  -6   5  10     5280.97     5446.59     44.79 o
  -5   5  10     1387.38     1505.53     14.46 o
  -4   5  10      430.60      431.52      4.26 o
  -3   5  10      215.73      193.38      2.65 o
  -2   5  10        1.21        3.33      0.98 o
  -1   5  10      177.90      227.91      2.37 o
   0   5  10      129.21      156.47      2.27 o
   1   5  10      289.98      241.38      2.66 o
   2   5  10       43.36       69.33      1.66 o
   3   5  10     3193.11     3447.50     37.37 o
   4   5  10       33.63       25.96      1.40 o
   5   5  10       34.24       36.45      1.56 o
   6   5  10      929.50      964.75     10.33 o
   7   5  10       32.24       37.12      1.58 o
   8   5  10      931.38      988.72      9.21 o
   9   5  10       52.77       60.07      1.66 o
  10   5  10      232.67      212.25      4.44 o
  11   5  10        0.42        0.47      1.03 o
  12   5  10       24.67       27.97      1.25 o
  13   5  10       77.57       65.26      1.59 o
  14   5  10        2.03        2.04      1.17 o
 -18   6  10      121.87      108.14      2.80 o
 -17   6  10       27.64       21.70      1.43 o
 -16   6  10       16.50       21.44      1.45 o
 -15   6  10        9.93        8.40      1.37 o
 -14   6  10      291.39      318.45      4.45 o
 -13   6  10      858.44      861.64     11.66 o
 -12   6  10       12.04       14.76      1.54 o
 -11   6  10       36.57       37.27      1.87 o
 -10   6  10       22.85       32.87      1.71 o
  -9   6  10       87.33       91.15      2.29 o
  -8   6  10       17.20       11.05      1.09 o
  -7   6  10        0.85        1.79      1.06 o
  -6   6  10     1078.15     1141.89      8.52 o
  -5   6  10      452.83      436.13      4.06 o
  -4   6  10        1.47        4.77      1.00 o
  -3   6  10        3.03        6.90      1.03 o
  -2   6  10      281.26      281.67      3.84 o
  -1   6  10       99.10      110.86      1.90 o
   0   6  10       78.38       70.74      2.00 o
   1   6  10       46.83       62.59      1.76 o
   2   6  10      122.44      142.67      2.22 o
   3   6  10       72.99       87.61      1.97 o
   4   6  10      517.52      491.04      3.89 o
   5   6  10        0.64        0.76      1.20 o
   6   6  10      630.19      703.18      8.11 o
   7   6  10       20.89       22.01      1.33 o
   8   6  10       74.32       63.96      1.66 o
   9   6  10      130.96      131.65      2.03 o
  10   6  10       28.56       24.64      1.17 o
  11   6  10        0.05       -0.21      0.92 o
  12   6  10      164.61      144.68      4.51 o
  13   6  10       42.90       36.22      4.18 o
 -17   7  10       78.82       52.77      9.38 o
 -16   7  10      322.83      314.05     12.65 o
 -15   7  10       53.16       52.78      2.91 o
 -14   7  10      132.62      147.32      4.65 o
 -13   7  10       24.08       20.46      1.64 o
 -12   7  10      791.24      879.76     11.65 o
 -11   7  10       38.44       47.15      1.67 o
 -10   7  10      364.70      390.78      4.51 o
  -9   7  10        6.18        8.64      1.45 o
  -8   7  10     1958.13     1974.32     18.59 o
  -7   7  10      199.44      168.35      3.53 o
  -6   7  10     2035.05     2167.29     14.25 o
  -5   7  10     1281.38     1239.06     12.49 o
  -4   7  10     1527.52     1453.93     11.88 o
  -3   7  10       40.79       57.14      1.38 o
  -2   7  10     2136.08     2346.88     23.76 o
  -1   7  10      584.02      572.59      4.48 o
   0   7  10     1408.10     1502.78     18.52 o
   1   7  10        7.33       11.76      1.30 o
   2   7  10      364.67      402.26      4.49 o
   3   7  10     1227.67     1267.72     10.75 o
   4   7  10       36.38       44.27      1.75 o
   5   7  10        9.91        9.93      1.43 o
   6   7  10      242.08      294.39      3.61 o
   7   7  10      443.95      495.12      6.35 o
   8   7  10      128.34      142.24      2.13 o
   9   7  10      312.79      344.25      8.86 o
  10   7  10       19.62       22.31      1.06 o
  11   7  10       98.17       65.63      2.66 o
  12   7  10      167.47      134.13      3.48 o
 -17   8  10       65.40       65.68      2.83 o
 -16   8  10       28.33       18.40      1.17 o
 -15   8  10      108.84       88.15     11.61 o
 -14   8  10       13.67       23.33      1.59 o
 -13   8  10       33.95       30.44      1.53 o
 -12   8  10        0.38        2.81      1.15 o
 -11   8  10       22.87       40.46      1.65 o
 -10   8  10       43.84       42.25      1.60 o
  -9   8  10      468.70      492.12      7.54 o
  -8   8  10      170.49      178.60      2.72 o
  -7   8  10      216.53      269.24      3.46 o
  -6   8  10       39.85       40.61      1.62 o
  -5   8  10     1229.49     1361.35     13.23 o
  -4   8  10      130.72      129.64      2.12 o
  -3   8  10        1.03        4.40      1.21 o
  -2   8  10        7.04        8.47      1.16 o
  -1   8  10      517.00      554.77      4.90 o
   0   8  10      244.35      218.88      3.09 o
   1   8  10       38.25       51.52      2.05 o
   2   8  10      534.03      528.01      5.06 o
   3   8  10      410.98      423.48      5.71 o
   4   8  10      638.28      698.54      6.96 o
   5   8  10       74.91       61.70      1.85 o
   6   8  10       86.41       90.99      1.94 o
   7   8  10       15.97       28.55      1.31 o
   8   8  10       93.17       88.62      2.22 o
   9   8  10       47.41       50.56      1.44 o
  10   8  10        5.55        3.87      1.19 o
  11   8  10        8.94        8.62      1.07 o
 -15   9  10        0.01        0.11      0.90 o
 -14   9  10      323.67      360.88     12.87 o
 -13   9  10        2.15        3.16      1.15 o
 -12   9  10      250.99      261.99     10.29 o
 -11   9  10      140.63      152.09      3.94 o
 -10   9  10        3.31        2.86      1.14 o
  -9   9  10       23.56       27.12      1.62 o
  -8   9  10      446.33      473.16      4.72 o
  -7   9  10       27.95       21.22      1.55 o
  -6   9  10        3.01        3.77      1.26 o
  -5   9  10      342.64      360.49      4.18 o
  -4   9  10      251.44      268.26      3.49 o
  -3   9  10      724.98      669.89      7.32 o
  -2   9  10     2186.20     2623.54     28.10 o
  -1   9  10      231.67      240.00      3.27 o
   0   9  10      153.38      150.67      2.82 o
   1   9  10        9.25       12.58      1.31 o
   2   9  10      268.05      344.24      6.99 o
   3   9  10       43.14       28.81      1.65 o
   4   9  10      110.04      112.63      2.17 o
   5   9  10        0.00        1.29      1.29 o
   6   9  10      134.23      156.25      2.29 o
   7   9  10       29.19       26.79      1.25 o
   8   9  10        9.64       11.78      1.02 o
   9   9  10       13.44        8.52      1.22 o
  10   9  10      370.74      318.26      6.45 o
 -14  10  10        4.54        9.19      1.00 o
 -13  10  10       12.88       14.42      1.54 o
 -12  10  10        0.01       -1.07      1.07 o
 -11  10  10       11.97       17.74      1.25 o
 -10  10  10      129.60      151.09      2.72 o
  -9  10  10      192.64      163.37      2.47 o
  -8  10  10       59.94       50.63      1.81 o
  -7  10  10       15.59       13.85      1.22 o
  -6  10  10      567.41      639.72      8.95 o
  -5  10  10      127.59      123.49      2.56 o
  -4  10  10       33.56       39.38      1.80 o
  -3  10  10      608.61      667.01      5.97 o
  -2  10  10       45.20       48.80      2.19 o
  -1  10  10      103.75       98.33      2.28 o
   0  10  10       79.59       73.64      2.32 o
   1  10  10       25.74       31.97      2.18 o
   2  10  10        5.85        3.01      1.43 o
   3  10  10       14.78       15.17      1.47 o
   4  10  10      207.25      213.62      4.12 o
   5  10  10      169.95      153.45      4.66 o
   6  10  10      126.85      149.46      5.28 o
   7  10  10        0.08        2.12      0.85 o
   8  10  10       47.36       39.83      1.31 o
   9  10  10        0.27       -0.78      2.85 o
 -12  11  10       95.51       95.09      2.57 o
 -11  11  10        2.29        1.14      0.88 o
 -10  11  10       20.24       23.20      1.13 o
  -9  11  10        0.46        1.40      0.86 o
  -8  11  10      108.15      116.50      4.04 o
  -7  11  10       67.91       66.32      1.88 o
  -6  11  10      444.53      541.83     12.46 o
  -5  11  10      429.56      506.73     11.93 o
  -4  11  10      106.22      121.81      3.60 o
  -3  11  10      235.22      238.66      3.54 o
  -2  11  10      592.13      659.65     15.33 o
  -1  11  10        8.30        4.16      1.20 o
   0  11  10      589.50      632.72      7.59 o
   1  11  10        1.46        2.23      1.26 o
   2  11  10       78.55      101.56      2.53 o
   3  11  10       18.91       21.31      1.37 o
   4  11  10      263.80      233.28      7.65 o
   5  11  10       23.31       21.93      2.07 o
   6  11  10       36.20       38.41      2.83 o
   7  11  10       55.51       53.54      5.72 o
 -10  12  10       70.10       74.08      2.95 o
  -9  12  10       56.10       51.02      1.50 o
  -8  12  10      127.78      112.04      2.23 o
  -7  12  10        0.91        0.51      0.91 o
  -6  12  10       36.37       43.09      1.51 o
  -5  12  10      548.89      558.61     19.37 o
  -4  12  10       17.81       11.22      1.26 o
  -3  12  10       66.92       71.26      3.47 o
  -2  12  10       54.43       44.34      2.15 o
  -1  12  10      130.26      137.92      3.44 o
   0  12  10      306.47      309.47      8.52 o
   1  12  10        4.23        3.78      0.94 o
   2  12  10        0.60        1.55      0.97 o
   3  12  10       36.27       34.82      1.48 o
   4  12  10       43.63       35.26      2.30 o
  -5  13  10       47.99       36.41      1.67 o
  -4  13  10       55.01       39.74      2.62 o
  -3  13  10       15.05        7.91      1.13 o
  -2  13  10        4.85        6.60      1.41 o
  -1  13  10        6.53        3.89      1.40 o
 -19   0  11       59.69       62.39      2.34 o
 -17   0  11      155.73      176.39      4.24 o
 -15   0  11      632.45      615.90      6.52 o
 -13   0  11     1009.15     1000.21     11.45 o
 -11   0  11       42.05       22.83      1.67 o
  -9   0  11       31.97       25.82      2.03 o
  -7   0  11     3773.14     3541.62     18.88 o
  -5   0  11     6932.06     6925.94    370.99 o
  -3   0  11    13708.70    15894.32    132.89 o
  -1   0  11     5874.23     6073.00     78.63 o
   1   0  11      811.29      784.03     21.46 o
   3   0  11       30.21       21.69      1.78 o
   5   0  11      702.92      686.76      5.29 o
   7   0  11      985.04      927.01     10.54 o
   9   0  11       97.55      122.37      3.55 o
  11   0  11       12.21       10.90      1.62 o
  13   0  11       32.15       24.15      2.53 o
 -20   1  11        0.10        0.93      1.87 o
 -19   1  11       83.12       88.38      2.64 o
 -18   1  11       55.35       59.08      1.91 o
 -17   1  11       17.47       23.40      1.48 o
 -16   1  11      192.13      225.66      2.92 o
 -15   1  11       64.64       62.32      1.69 o
 -14   1  11      577.86      564.09      7.24 o
 -13   1  11      535.56      524.44      4.32 o
 -12   1  11       46.96       54.12      1.38 o
 -11   1  11       39.93       57.33      1.25 o
 -10   1  11      323.67      318.78      3.93 o
  -9   1  11      349.07      409.20      3.61 o
  -8   1  11      175.92      226.59      4.56 o
  -7   1  11        0.51        8.86      9.62 o
  -6   1  11        7.21        7.99     15.20 o
  -5   1  11     1839.56     1532.94     33.56 o
  -4   1  11      973.13      921.92     16.70 o
  -3   1  11      354.30      326.48     12.28 o
  -2   1  11     1491.97     1810.06     45.70 o
  -1   1  11       26.14       38.22      6.93 o
   0   1  11    13166.89    14086.08     54.82 o
   1   1  11      374.51      482.33      7.86 o
   2   1  11      599.29      600.96      8.89 o
   3   1  11      407.01      361.21      4.71 o
   4   1  11     1009.46     1091.89      7.45 o
   5   1  11       88.64       90.27      1.79 o
   6   1  11       84.04       81.03      1.60 o
   7   1  11      202.86      220.52      4.34 o
   8   1  11       54.47       68.11      1.70 o
   9   1  11       63.16       77.50      2.49 o
  10   1  11      479.55      550.64     10.42 o
  11   1  11       13.83       18.49      1.37 o
  12   1  11        8.17       10.14      1.15 o
  13   1  11       90.96       90.17      3.69 o
  14   1  11       17.13       14.90      1.91 o
 -20   2  11        0.09        2.15      1.38 o
 -19   2  11      298.30      326.73      4.41 o
 -18   2  11      152.56      192.50      2.73 o
 -17   2  11      472.05      486.33     15.56 o
 -16   2  11       75.96       80.87      2.64 o
 -15   2  11      219.80      210.56      3.63 o
 -14   2  11       10.41       10.36      1.08 o
 -13   2  11      448.85      427.60      4.82 o
 -12   2  11       89.73       73.26      1.55 o
 -11   2  11       48.58       59.38      1.34 o
 -10   2  11     1619.25     1538.24     13.76 o
  -9   2  11       49.86       80.40      1.68 o
  -8   2  11     3819.96     3528.50     45.72 o
  -7   2  11      231.94      171.26      3.92 o
  -6   2  11       37.98       21.43      1.53 o
  -5   2  11     3793.97     3763.32     38.78 o
  -4   2  11     1476.85     1386.19    101.73 o
  -3   2  11     2761.26     2724.90     39.13 o
  -2   2  11      368.74      312.89     12.71 o
  -1   2  11      771.45      933.50     19.71 o
   0   2  11     1137.54     1187.60     16.87 o
   1   2  11       32.19       45.20      2.25 o
   2   2  11      297.00      326.67      5.95 o
   3   2  11      519.52      550.90      4.43 o
   4   2  11      392.94      390.42      7.26 o
   5   2  11        8.34        8.65      1.25 o
   6   2  11       92.51      104.49      2.32 o
   7   2  11     1295.05     1334.46      8.95 o
   8   2  11       54.33       54.50      1.63 o
   9   2  11      130.72      141.22      2.56 o
  10   2  11      676.43      766.75     10.76 o
  11   2  11       16.67       20.53      1.60 o
  12   2  11       31.23       19.06      2.63 o
  13   2  11       76.53       73.65      5.37 o
  14   2  11        0.41        0.38      0.81 o
 -20   3  11      306.26      251.61      6.08 o
 -19   3  11        6.91        5.43      1.37 o
 -18   3  11      108.65      111.48      3.13 o
 -17   3  11      262.39      226.55     39.37 o
 -16   3  11      213.36      237.20      4.66 o
 -15   3  11      360.21      418.16      3.71 o
 -14   3  11      524.78      556.81      7.07 o
 -13   3  11      929.68      875.07     10.77 o
 -12   3  11      344.88      347.15      5.61 o
 -11   3  11     1268.73     1329.02     16.92 o
 -10   3  11      399.02      384.50      3.71 o
  -9   3  11      108.89      107.43      2.68 o
  -8   3  11      219.29      168.52      2.97 o
  -7   3  11      845.40      829.09      9.08 o
  -6   3  11     1171.76     1116.67     18.14 o
  -5   3  11       14.53       29.76      2.30 o
  -4   3  11       31.95       39.29      2.98 o
  -3   3  11       85.90      115.34      2.40 o
  -2   3  11      985.35     1183.48      7.71 o
  -1   3  11        9.91       16.47      1.70 o
   0   3  11      332.82      276.81      3.87 o
   1   3  11     6489.99     6408.78     45.32 o
   2   3  11     2281.87     2629.33     24.95 o
   3   3  11       19.31       26.88      1.39 o
   4   3  11       65.63       61.34      1.59 o
   5   3  11      529.35      461.06      8.26 o
   6   3  11       15.46        6.88      1.21 o
   7   3  11      111.83      116.02      2.89 o
   8   3  11       55.41       65.64      1.78 o
   9   3  11      345.21      415.33      4.50 o
  10   3  11      288.91      297.37      6.68 o
  11   3  11      159.92      155.46      5.77 o
  12   3  11       37.71       36.93      2.43 o
  13   3  11       99.27      101.25      3.73 o
  14   3  11        0.85        2.48      0.82 o
 -19   4  11       12.37        8.90      1.23 o
 -18   4  11        7.39        5.12      1.40 o
 -17   4  11        6.03        2.31      1.33 o
 -16   4  11        2.44        3.61      1.29 o
 -15   4  11        6.96       10.93      1.41 o
 -14   4  11       15.69       12.80      1.25 o
 -13   4  11       52.55       53.60      2.09 o
 -12   4  11      293.44      287.31      3.22 o
 -11   4  11     1451.44     1367.46      8.48 o
 -10   4  11     1036.18     1004.05     11.85 o
  -9   4  11        2.28        4.27      1.01 o
  -8   4  11     1480.47     1620.64     16.01 o
  -7   4  11      211.07      182.97      2.14 o
  -6   4  11        0.30        6.59      1.24 o
  -5   4  11       44.54       47.27      2.10 o
  -4   4  11      234.75      318.93      2.24 o
  -3   4  11      188.09      168.02      2.00 o
  -2   4  11     1113.77     1012.35     13.76 o
  -1   4  11       38.24        8.66      1.33 o
   0   4  11     1340.30     1453.53     15.02 o
   1   4  11     1854.88     1904.92     17.83 o
   2   4  11     1768.71     1772.26     11.90 o
   3   4  11       76.34       95.83      2.81 o
   4   4  11     4695.45     4673.81     59.02 o
   5   4  11       39.43       26.90      1.41 o
   6   4  11      253.70      261.59      3.37 o
   7   4  11      300.07      311.41      4.13 o
   8   4  11      234.72      232.97      4.31 o
   9   4  11        4.09        6.90      1.12 o
  10   4  11       40.33       46.04      1.40 o
  11   4  11      138.93      177.63      3.59 o
  12   4  11       24.59       31.27      1.36 o
  13   4  11       76.00       66.98      1.92 o
 -19   5  11        3.58        1.53      1.38 o
 -18   5  11       71.91       68.66      1.85 o
 -17   5  11       56.82       57.84      2.05 o
 -16   5  11        2.91        2.45      1.17 o
 -15   5  11      386.07      403.62      8.20 o
 -14   5  11      180.71      154.11      3.08 o
 -13   5  11      485.52      527.91      5.24 o
 -12   5  11      467.84      507.84      7.38 o
 -11   5  11     2627.02     2776.15     24.73 o
 -10   5  11     1079.93     1167.22     16.59 o
  -9   5  11     1981.94     1871.67     21.80 o
  -8   5  11     2810.58     2797.76     19.90 o
  -7   5  11     4888.73     5171.59     36.23 o
  -6   5  11      734.07      790.77      4.91 o
  -5   5  11      384.38      432.11      3.00 o
  -4   5  11      226.66      231.21      2.28 o
  -3   5  11      366.52      404.63      4.88 o
  -2   5  11      252.47      265.46      2.28 o
  -1   5  11      177.57      159.73      3.14 o
   0   5  11       19.91       19.69      1.29 o
   1   5  11      421.09      431.25      5.69 o
   2   5  11      406.46      363.18      3.78 o
   3   5  11      968.11      989.66      5.54 o
   4   5  11     1593.39     1754.58     15.17 o
   5   5  11      142.73      132.98      2.27 o
   6   5  11       42.13       55.26      1.66 o
   7   5  11        5.59        5.98      1.17 o
   8   5  11       83.73       94.88      1.91 o
   9   5  11      352.26      346.30      4.43 o
  10   5  11       66.13       70.77      2.02 o
  11   5  11       71.85       78.65      1.69 o
  12   5  11       46.42       38.53      1.29 o
  13   5  11      422.21      362.80      6.48 o
 -18   6  11       25.96       26.29      1.57 o
 -17   6  11       21.02       20.61      1.29 o
 -16   6  11       10.02        7.30      1.07 o
 -15   6  11      191.87      214.88      4.29 o
 -14   6  11       72.55       67.93      2.28 o
 -13   6  11      624.57      726.77     12.39 o
 -12   6  11        2.21        5.57      1.46 o
 -11   6  11      763.98      815.31     10.63 o
 -10   6  11      146.44      153.44      2.27 o
  -9   6  11       93.70      101.75      1.88 o
  -8   6  11      440.27      378.83      4.86 o
  -7   6  11       82.81       69.02      1.83 o
  -6   6  11     1272.79     1270.66      8.58 o
  -5   6  11     2881.93     2935.02     21.50 o
  -4   6  11     1135.87     1182.02      8.72 o
  -3   6  11      702.46      757.24      5.50 o
  -2   6  11       35.07       33.07      1.25 o
  -1   6  11     1114.67     1104.60     14.53 o
   0   6  11       39.90       38.25      1.57 o
   1   6  11      544.83      585.65      8.35 o
   2   6  11      201.65      193.66      3.88 o
   3   6  11     2009.89     1956.33     16.17 o
   4   6  11      277.71      262.75      3.04 o
   5   6  11       88.73       93.37      2.19 o
   6   6  11      149.36      152.06      3.33 o
   7   6  11      262.95      254.17      4.71 o
   8   6  11       24.05       33.72      1.34 o
   9   6  11        0.10        0.80      0.94 o
  10   6  11      131.37      130.46      3.94 o
  11   6  11       10.34        7.04      0.91 o
  12   6  11       15.91       11.64      1.13 o
 -17   7  11      103.39       87.43      3.41 o
 -16   7  11        4.71        4.33      1.09 o
 -15   7  11        1.05        2.22      0.98 o
 -14   7  11      283.03      266.92      7.30 o
 -13   7  11      167.72      181.95      4.48 o
 -12   7  11      145.53      199.16      3.53 o
 -11   7  11      159.50      158.82      3.65 o
 -10   7  11     1019.28     1124.21     10.15 o
  -9   7  11       15.12       23.91      2.39 o
  -8   7  11     2047.47     2191.31     14.07 o
  -7   7  11       59.55       61.68      1.96 o
  -6   7  11      288.72      210.64      2.87 o
  -5   7  11     4943.55     5040.94     43.97 o
  -4   7  11      720.43      666.27      6.17 o
  -3   7  11      150.94      117.74      1.85 o
  -2   7  11      230.47      271.94      3.87 o
  -1   7  11      195.56      165.44      2.49 o
   0   7  11        1.48        3.08      1.61 o
   1   7  11      350.10      306.48      4.50 o
   2   7  11       71.20       49.92      1.65 o
   3   7  11      293.79      302.43      4.04 o
   4   7  11      655.51      641.36      7.38 o
   5   7  11       79.79       85.15      2.23 o
   6   7  11      160.46      164.75      2.60 o
   7   7  11      234.13      267.78      4.18 o
   8   7  11       44.02       39.93      1.38 o
   9   7  11        1.19        0.64      0.89 o
  10   7  11        0.38        1.05      0.88 o
  11   7  11        0.31        1.74      1.60 o
 -16   8  11      134.41      117.54      5.22 o
 -15   8  11        1.24        1.33      1.81 o
 -14   8  11       12.91       10.68      1.98 o
 -13   8  11       84.75       97.71      2.28 o
 -12   8  11       14.79       17.68      1.18 o
 -11   8  11        0.46        7.99      1.25 o
 -10   8  11      245.63      272.31      4.61 o
  -9   8  11      272.79      304.60      6.73 o
  -8   8  11      434.22      452.77      4.08 o
  -7   8  11      754.23      805.76      7.01 o
  -6   8  11      102.81      117.44      2.53 o
  -5   8  11     1642.86     1732.88     20.89 o
  -4   8  11        4.34        6.29      1.53 o
  -3   8  11      750.72      771.50      7.19 o
  -2   8  11       88.93      102.28      2.61 o
  -1   8  11      104.52       92.75      2.29 o
   0   8  11      655.48      701.20      5.44 o
   1   8  11      195.91      252.83      3.22 o
   2   8  11      262.74      275.42      3.45 o
   3   8  11       14.03       11.65      1.37 o
   4   8  11       33.27       35.32      1.66 o
   5   8  11      157.19      161.30      3.90 o
   6   8  11      188.62      218.50      3.23 o
   7   8  11      477.21      486.10     11.68 o
   8   8  11      109.30      110.53      3.01 o
   9   8  11       45.45       37.29      1.68 o
  10   8  11       50.01       48.84      2.00 o
 -15   9  11       64.73       66.73      2.49 o
 -14   9  11        7.37        3.83      0.98 o
 -13   9  11       76.27       60.89      2.86 o
 -12   9  11        1.80        2.76      1.11 o
 -11   9  11        0.75        5.52      1.08 o
 -10   9  11      147.18      163.59      2.75 o
  -9   9  11      532.83      600.91      8.40 o
  -8   9  11       27.54       30.02      1.54 o
  -7   9  11     2126.70     2400.35     18.26 o
  -6   9  11      117.47      125.81      2.79 o
  -5   9  11     1377.53     1482.79      8.05 o
  -4   9  11       49.01       62.00      1.86 o
  -3   9  11     3338.00     3723.37     19.32 o
  -2   9  11      210.87      228.06      3.31 o
  -1   9  11      424.49      416.96      5.42 o
   0   9  11      114.83      101.04      2.51 o
   1   9  11      213.12      191.96      2.64 o
   2   9  11      132.50      156.31      2.74 o
   3   9  11      326.23      361.37      7.20 o
   4   9  11        9.84       13.58      1.36 o
   5   9  11      169.75      192.24      4.99 o
   6   9  11       11.33       10.14      1.03 o
   7   9  11      193.73      204.63      8.36 o
   8   9  11       24.06       26.02      1.66 o
   9   9  11       80.99       48.85      7.78 o
 -14  10  11        3.16        2.58      1.33 o
 -13  10  11      101.08       86.16      5.57 o
 -12  10  11       79.93       74.76      3.05 o
 -11  10  11       49.77       58.82      2.02 o
 -10  10  11       79.40       89.33      2.85 o
  -9  10  11       24.86       14.51      1.18 o
  -8  10  11       65.98       49.13      1.88 o
  -7  10  11       66.39       64.99      2.06 o
  -6  10  11        0.59        2.42      1.07 o
  -5  10  11       24.12       17.66      1.53 o
  -4  10  11       27.84       36.21      2.00 o
  -3  10  11       32.19       37.38      1.73 o
  -2  10  11      512.67      575.14     10.19 o
  -1  10  11        0.80        0.07      1.21 o
   0  10  11     1300.81     1374.67     29.32 o
   1  10  11       59.21       57.05      2.69 o
   2  10  11       67.92       56.80      2.08 o
   3  10  11        5.54        7.24      1.41 o
   4  10  11      153.56      172.55      3.96 o
   5  10  11       14.75       14.24      1.20 o
   6  10  11      177.97      146.95      3.91 o
   7  10  11        0.34       -0.81      1.50 o
   8  10  11       35.76       25.45      2.68 o
 -12  11  11       55.90       67.37      2.06 o
 -11  11  11        2.35        3.50      1.00 o
 -10  11  11      236.25      234.55      6.72 o
  -9  11  11        0.94        0.77      0.89 o
  -8  11  11        7.16       19.97      1.16 o
  -7  11  11      113.91      139.43      3.96 o
  -6  11  11       25.03       21.86      1.33 o
  -5  11  11       27.71       23.79      2.31 o
  -4  11  11      771.56      815.64     16.84 o
  -3  11  11      154.11      172.08      3.16 o
  -2  11  11       79.85       66.29      1.99 o
  -1  11  11       24.96       23.50      1.39 o
   0  11  11        0.48        0.21      1.34 o
   1  11  11        0.71        2.71      1.12 o
   2  11  11       15.00       14.06      1.31 o
   3  11  11        1.41        3.16      0.91 o
   4  11  11       44.61       47.37      2.83 o
   5  11  11        1.07        0.83      0.99 o
   6  11  11        1.63        5.39      1.22 o
  -9  12  11       75.43       73.09      4.07 o
  -8  12  11        2.91        0.68      1.00 o
  -7  12  11        3.50        2.58      1.22 o
  -6  12  11      207.22      203.78      2.80 o
  -5  12  11        4.85        7.33      0.99 o
  -4  12  11       68.79       54.92      1.96 o
  -3  12  11       97.69       97.42      5.72 o
  -2  12  11       11.39       14.77      1.21 o
  -1  12  11      267.72      255.74      7.30 o
   0  12  11       60.04       47.54      1.52 o
   1  12  11      227.60      233.30      8.64 o
   2  12  11        3.78        3.69      1.12 o
   3  12  11      123.48       95.65      4.06 o
 -18   0  12       21.75       21.38      2.51 o
 -16   0  12      137.19      154.66      3.49 o
 -14   0  12      362.48      377.58      6.62 o
 -12   0  12     3206.07     3116.79     68.54 o
 -10   0  12      465.08      461.09      7.63 o
  -8   0  12       37.01       59.25      2.49 o
  -6   0  12     1856.42     1765.14     13.49 o
  -4   0  12      220.05      264.98     11.51 o
  -2   0  12     7737.48     8037.33     39.30 o
   0   0  12     2461.17     2352.21     15.08 o
   2   0  12      969.60      874.65      9.16 o
   4   0  12       42.73       47.74      1.84 o
   6   0  12      382.89      404.78      4.63 o
   8   0  12      267.14      295.24      5.20 o
  10   0  12       24.01       31.83      2.12 o
  12   0  12       61.55       45.28      3.29 o
  14   0  12       12.51        2.79      1.18 o
 -20   1  12      142.86      135.81      3.16 o
 -19   1  12      292.09      300.69     16.18 o
 -18   1  12      123.56      114.92      2.20 o
 -17   1  12       21.32       27.60      1.34 o
 -16   1  12        2.92        3.41      1.23 o
 -15   1  12        0.09        3.44      1.06 o
 -14   1  12      302.40      332.86      4.40 o
 -13   1  12      120.32      104.87      2.02 o
 -12   1  12     2106.34     2063.61     28.34 o
 -11   1  12     1064.40      965.93     11.02 o
 -10   1  12        0.06        0.66      1.16 o
  -9   1  12     1136.42     1131.79     12.09 o
  -8   1  12       50.22       83.72      1.94 o
  -7   1  12       80.90       72.49      2.20 o
  -6   1  12      578.69      597.18      7.44 o
  -5   1  12      207.27      183.05      2.86 o
  -4   1  12     1937.92     1958.74     17.16 o
  -3   1  12     1712.13     1650.70     11.68 o
  -2   1  12       80.57       82.51      2.18 o
  -1   1  12      156.63      167.10      2.69 o
   0   1  12     1240.30     1270.68      7.85 o
   1   1  12     2271.68     2397.81     24.10 o
   2   1  12      255.59      242.83      4.65 o
   3   1  12     3007.51     2982.74     16.35 o
   4   1  12      629.18      719.12      4.09 o
   5   1  12     1559.82     1675.52     16.02 o
   6   1  12      147.93      140.06      2.22 o
   7   1  12      560.43      524.25      7.03 o
   8   1  12      515.46      583.72      7.40 o
   9   1  12      261.55      273.57      5.03 o
  10   1  12      110.77      110.13      2.56 o
  11   1  12      197.18      183.20      8.97 o
  12   1  12        5.26        1.57      1.06 o
  13   1  12       21.30       15.74      1.11 o
  14   1  12       51.42       36.78      3.63 o
 -20   2  12        0.94        0.82      1.26 o
 -19   2  12       17.76       18.67      2.16 o
 -18   2  12       32.69       34.89      2.31 o
 -17   2  12      394.30      441.55      4.58 o
 -16   2  12        4.08        7.02      1.32 o
 -15   2  12      135.62      125.42      2.10 o
 -14   2  12       71.56       73.28      1.90 o
 -13   2  12      287.65      311.84      2.97 o
 -12   2  12       15.03       17.94      1.25 o
 -11   2  12      175.35      154.46      2.30 o
 -10   2  12      677.05      577.93      6.99 o
  -9   2  12      175.60      161.47      2.92 o
  -8   2  12      231.01      254.91      4.40 o
  -7   2  12        0.30        3.56      1.15 o
  -6   2  12      386.83      273.49      2.81 o
  -5   2  12       25.65       55.10      1.54 o
  -4   2  12      419.31      478.75      7.31 o
  -3   2  12     2277.13     2659.54     13.04 o
  -2   2  12      341.98      336.69      4.00 o
  -1   2  12     1043.73     1107.64      7.87 o
   0   2  12      987.27      937.59      5.92 o
   1   2  12      272.90      305.06      4.02 o
   2   2  12      190.30      200.31      2.61 o
   3   2  12      428.66      428.22      5.27 o
   4   2  12        0.82        4.46      1.29 o
   5   2  12        1.45        0.80      1.15 o
   6   2  12      277.77      315.66      4.79 o
   7   2  12        2.83        2.69      1.11 o
   8   2  12        1.66        3.76      1.13 o
   9   2  12      156.41      164.58      2.55 o
  10   2  12       11.83       11.87      1.26 o
  11   2  12      546.00      584.97     27.46 o
  12   2  12       41.73       40.48      2.16 o
  13   2  12      130.38      114.48      4.82 o
 -20   3  12       63.64       52.83      3.20 o
 -19   3  12      313.77      342.10     11.24 o
 -18   3  12     1035.52     1180.34     17.85 o
 -17   3  12      246.61      232.94      9.02 o
 -16   3  12      620.49      680.09     14.64 o
 -15   3  12      321.01      324.32     11.52 o
 -14   3  12       56.25       77.01      2.91 o
 -13   3  12      221.75      258.10      5.25 o
 -12   3  12       58.06       49.58      1.71 o
 -11   3  12      296.70      264.65      2.95 o
 -10   3  12      231.32      217.07      3.55 o
  -9   3  12      148.73      143.05      1.88 o
  -8   3  12      440.06      442.65      6.33 o
  -7   3  12      508.75      491.47      3.86 o
  -6   3  12     6627.02     6782.73     47.72 o
  -5   3  12      312.80      290.73      2.83 o
  -4   3  12     1332.26     1455.24      7.03 o
  -3   3  12     1222.57     1293.61     10.38 o
  -2   3  12        0.86        4.08      1.31 o
  -1   3  12      172.75      183.85      3.28 o
   0   3  12      463.66      580.69      4.35 o
   1   3  12      443.96      479.28      4.08 o
   2   3  12      171.18      179.73      2.62 o
   3   3  12      364.65      309.90      3.37 o
   4   3  12       41.64       42.08      1.87 o
   5   3  12       43.17       58.39      2.14 o
   6   3  12     1713.54     1782.77     19.37 o
   7   3  12       13.63       14.73      1.33 o
   8   3  12      827.72      881.45      8.68 o
   9   3  12      315.38      345.49      4.86 o
  10   3  12       67.27       61.77      2.74 o
  11   3  12      105.01      103.30      3.11 o
  12   3  12       11.41       13.36      1.06 o
  13   3  12       99.92       87.86      1.85 o
 -19   4  12       86.43       70.12      3.65 o
 -18   4  12       23.45       27.87      3.53 o
 -17   4  12      472.61      450.68     43.12 o
 -16   4  12       14.34       11.59      1.46 o
 -15   4  12     1055.88     1244.15      8.73 o
 -14   4  12       58.98       56.73      2.14 o
 -13   4  12      724.49      749.59      5.27 o
 -12   4  12     1311.50     1384.09     18.57 o
 -11   4  12       55.72       56.91      2.55 o
 -10   4  12        9.40       20.15      1.25 o
  -9   4  12       51.12       36.70      1.27 o
  -8   4  12     2720.20     2691.81     27.96 o
  -7   4  12      125.11      135.95      2.01 o
  -6   4  12     2311.19     2479.12      8.06 o
  -5   4  12      331.76      375.09      2.97 o
  -4   4  12      497.41      463.75      3.92 o
  -3   4  12     2359.55     2449.59     16.67 o
  -2   4  12        0.40        2.34      1.17 o
  -1   4  12      223.97      216.25      2.57 o
   0   4  12      405.72      454.09      3.50 o
   1   4  12     1806.40     1860.91     22.33 o
   2   4  12      175.86      149.33      2.44 o
   3   4  12      819.66      806.93      8.83 o
   4   4  12       75.20       72.26      1.95 o
   5   4  12        1.82        1.03      1.20 o
   6   4  12      564.88      638.11      7.25 o
   7   4  12       22.83       24.04      1.29 o
   8   4  12      908.35      954.69     10.30 o
   9   4  12      342.96      429.08      6.32 o
  10   4  12       22.89       20.04      1.38 o
  11   4  12       41.51       32.14      1.88 o
  12   4  12        6.48        6.46      0.96 o
  13   4  12      237.48      202.62      5.34 o
 -19   5  12       35.57       23.08      1.61 o
 -18   5  12        0.57        1.21      1.11 o
 -17   5  12      321.68      381.04     14.26 o
 -16   5  12       58.41       45.26      2.22 o
 -15   5  12      187.96      214.59     10.86 o
 -14   5  12      290.94      303.76      3.69 o
 -13   5  12      123.44      108.28      4.46 o
 -12   5  12      516.99      567.97      8.42 o
 -11   5  12      779.06      715.22      8.22 o
 -10   5  12        9.71        9.04      1.19 o
  -9   5  12      420.47      436.69      5.43 o
  -8   5  12      499.31      479.75      3.63 o
  -7   5  12      158.81      150.85      2.18 o
  -6   5  12     4183.44     4298.43     40.42 o
  -5   5  12      965.47      930.92      6.44 o
  -4   5  12     1965.15     1854.86     14.20 o
  -3   5  12     2899.48     3203.88     24.76 o
  -2   5  12        0.84        4.11      1.08 o
  -1   5  12     1404.18     1424.91     15.74 o
   0   5  12      226.15      223.72      2.84 o
   1   5  12      214.14      207.46      3.47 o
   2   5  12      232.49      235.35      2.90 o
   3   5  12      752.29      768.78      6.66 o
   4   5  12       81.84       78.51      1.88 o
   5   5  12       47.06       41.30      1.69 o
   6   5  12      377.07      380.62      4.28 o
   7   5  12      524.06      553.25      7.21 o
   8   5  12      575.45      625.15      7.56 o
   9   5  12       27.60       32.11      1.43 o
  10   5  12        1.37        0.65      0.90 o
  11   5  12       10.78        8.57      1.03 o
  12   5  12        0.03        1.11      1.00 o
 -18   6  12      133.49      123.85      2.96 o
 -17   6  12        6.76        6.61      1.56 o
 -16   6  12        2.04        3.79      0.99 o
 -15   6  12      162.82      172.01      9.12 o
 -14   6  12      644.50      667.41     20.23 o
 -13   6  12      118.88      113.43      2.51 o
 -12   6  12     1490.38     1700.75     19.43 o
 -11   6  12       77.78       69.61      1.90 o
 -10   6  12      536.70      533.82      5.04 o
  -9   6  12      611.39      632.70      5.41 o
  -8   6  12      448.75      462.44      3.65 o
  -7   6  12       54.45       66.42      1.81 o
  -6   6  12      288.94      301.01      3.24 o
  -5   6  12     2624.97     2518.12     13.23 o
  -4   6  12       33.56       28.94      1.25 o
  -3   6  12      947.82     1031.49      7.09 o
  -2   6  12      275.16      302.92      3.56 o
  -1   6  12     1244.06     1138.58     13.33 o
   0   6  12     1507.66     1566.69     15.26 o
   1   6  12      208.13      240.84      3.04 o
   2   6  12      108.70      114.44      2.25 o
   3   6  12     1470.04     1472.08      9.97 o
   4   6  12      284.45      279.27      3.12 o
   5   6  12      273.03      309.86      4.71 o
   6   6  12      478.82      513.99      7.44 o
   7   6  12       78.91       82.96      2.05 o
   8   6  12      479.56      523.05      9.89 o
   9   6  12       99.59       99.61      3.57 o
  10   6  12       40.42       37.16      1.44 o
  11   6  12       19.97       22.83      1.19 o
  12   6  12       68.85       48.88      2.92 o
 -17   7  12       87.20       81.87      2.05 o
 -16   7  12      348.53      354.52     20.00 o
 -15   7  12      352.65      347.94     10.74 o
 -14   7  12      190.41      198.15      5.40 o
 -13   7  12       39.39       51.66      1.81 o
 -12   7  12      234.86      215.78      7.02 o
 -11   7  12       59.69       47.82      2.32 o
 -10   7  12       97.19       99.47      1.93 o
  -9   7  12     1468.81     1543.57     13.48 o
  -8   7  12      278.83      247.55      2.91 o
  -7   7  12      438.99      447.98      3.97 o
  -6   7  12        0.67        4.70      1.20 o
  -5   7  12      224.25      202.51      2.29 o
  -4   7  12       16.52       15.23      1.11 o
  -3   7  12      174.98      125.88      2.01 o
  -2   7  12      361.36      379.28      4.18 o
  -1   7  12      587.91      684.31      5.18 o
   0   7  12     1218.94     1214.38      9.86 o
   1   7  12      181.05      204.38      2.88 o
   2   7  12      381.78      373.27      3.69 o
   3   7  12     1277.90     1296.61     14.99 o
   4   7  12      705.20      706.41      6.85 o
   5   7  12       63.43       47.59      1.82 o
   6   7  12      654.04      730.24      7.10 o
   7   7  12      326.53      355.89      5.67 o
   8   7  12      155.07      162.63      3.84 o
   9   7  12      254.78      238.99      8.71 o
  10   7  12        8.36        7.69      1.10 o
  11   7  12      112.21       82.75      2.73 o
 -16   8  12       25.33       18.47      1.99 o
 -15   8  12       56.35       46.95      2.04 o
 -14   8  12        2.00        1.68      0.88 o
 -13   8  12       59.10       69.02      2.85 o
 -12   8  12      145.25      134.41      3.13 o
 -11   8  12      404.45      478.03      5.14 o
 -10   8  12       15.37       18.57      1.25 o
  -9   8  12     1908.90     2109.31     23.52 o
  -8   8  12        3.86       12.58      1.33 o
  -7   8  12      422.61      466.03      7.69 o
  -6   8  12       46.63       31.88      1.47 o
  -5   8  12        8.96       16.22      1.18 o
  -4   8  12       28.07       30.03      1.75 o
  -3   8  12      142.73      148.87      2.93 o
  -2   8  12      285.11      261.82      3.10 o
  -1   8  12      310.99      341.46      3.71 o
   0   8  12     1024.07     1018.95      6.08 o
   1   8  12      237.09      301.95      3.30 o
   2   8  12      204.22      187.68      3.85 o
   3   8  12     1593.01     1794.28     20.12 o
   4   8  12       20.91       24.78      1.53 o
   5   8  12     1181.88     1432.36     19.57 o
   6   8  12       63.98       58.38      2.00 o
   7   8  12      194.34      193.44      6.20 o
   8   8  12      120.93      126.82      4.83 o
   9   8  12        0.19        0.33      1.03 o
  10   8  12        5.84        7.65      1.75 o
 -15   9  12       13.99        9.13      1.74 o
 -14   9  12      240.61      229.23      4.84 o
 -13   9  12       61.47       52.79      2.49 o
 -12   9  12      228.97      243.88      8.50 o
 -11   9  12        5.87        4.67      0.93 o
 -10   9  12       26.88       19.36      1.23 o
  -9   9  12      196.57      166.78      3.09 o
  -8   9  12      153.40      156.53      2.33 o
  -7   9  12        2.07        2.16      1.10 o
  -6   9  12      156.78      204.56      3.16 o
  -5   9  12      181.04      162.82      2.87 o
  -4   9  12      196.67      202.21      3.35 o
  -3   9  12       20.98       21.50      1.57 o
  -2   9  12     1446.71     1544.16     21.50 o
  -1   9  12       63.25       61.53      1.83 o
   0   9  12      264.19      279.44      4.87 o
   1   9  12      197.52      211.49      4.54 o
   2   9  12      148.71      153.25      5.02 o
   3   9  12       66.93       59.24      1.95 o
   4   9  12        5.82        9.50      1.34 o
   5   9  12      205.70      237.75      9.96 o
   6   9  12      350.61      345.14     13.93 o
   7   9  12       34.29       23.76      1.22 o
   8   9  12      163.14      135.03      2.53 o
 -13  10  12       60.18       50.10      2.35 o
 -12  10  12        0.11       -0.61      1.31 o
 -11  10  12      117.78      128.20      4.92 o
 -10  10  12       49.78       54.50      1.45 o
  -9  10  12      112.30      154.24      3.87 o
  -8  10  12       27.05       32.10      1.44 o
  -7  10  12       75.29       72.88      2.01 o
  -6  10  12      652.81      730.25      9.05 o
  -5  10  12       28.89       22.72      1.59 o
  -4  10  12      363.60      394.65     13.19 o
  -3  10  12      413.11      433.73      6.63 o
  -2  10  12      140.53      148.55      2.64 o
  -1  10  12      101.40      108.67      2.17 o
   0  10  12       22.57       13.43      1.27 o
   1  10  12      409.46      525.62      7.63 o
   2  10  12       39.96       43.80      1.80 o
   3  10  12      528.93      591.65     13.51 o
   4  10  12      305.27      320.25      8.32 o
   5  10  12      668.01      690.55     19.70 o
   6  10  12       75.67       78.17      2.79 o
   7  10  12       53.36       53.74      1.54 o
 -11  11  12       60.51       45.03      1.80 o
 -10  11  12       17.90       13.06      1.18 o
  -9  11  12       33.12       48.72      1.85 o
  -8  11  12        0.12        1.15      0.90 o
  -7  11  12        0.05       -0.50      0.98 o
  -6  11  12      111.11      105.57     10.50 o
  -5  11  12      109.14      124.42      4.19 o
  -4  11  12        0.43        0.59      1.03 o
  -3  11  12       19.81       27.66      1.44 o
  -2  11  12      260.44      249.81     10.18 o
  -1  11  12      112.97      107.71      3.22 o
   0  11  12      369.49      424.70     15.41 o
   1  11  12        0.52        0.28      1.04 o
   2  11  12       21.16       23.98      1.33 o
   3  11  12        6.05        9.15      0.95 o
   4  11  12       51.58       46.44      2.50 o
   5  11  12       12.86        6.83      0.96 o
  -8  12  12       77.59       64.33      2.08 o
  -7  12  12        0.43        1.07      0.93 o
  -6  12  12      189.84      178.93      3.02 o
  -5  12  12      112.78       84.12      2.69 o
  -4  12  12      266.83      250.65      5.71 o
  -3  12  12      212.54      206.74      7.47 o
  -2  12  12       20.21       14.60      1.70 o
  -1  12  12        5.56        3.94      1.08 o
   0  12  12       45.15       43.93      2.96 o
   1  12  12       27.58       16.39      1.70 o
   2  12  12        4.35        2.73      1.32 o
 -19   0  13      126.05      141.39     15.66 o
 -17   0  13      168.40      177.21      3.75 o
 -15   0  13      197.53      202.85      5.07 o
 -13   0  13       10.59        7.43      1.46 o
 -11   0  13      203.87      198.99      4.09 o
  -9   0  13      944.50      991.02      8.86 o
  -7   0  13        3.11      268.99    160.01 o
  -5   0  13     1459.52     1339.45      9.17 o
  -3   0  13      313.52      323.69      3.49 o
  -1   0  13     1583.74     1649.01     17.59 o
   1   0  13      105.53       71.88      1.94 o
   3   0  13       22.72       18.18      2.00 o
   5   0  13     2227.55     2326.84     14.77 o
   7   0  13      277.50      276.44      5.46 o
   9   0  13      515.93      552.52      7.28 o
  11   0  13      426.30      386.13     18.74 o
  13   0  13       87.59       65.03      2.62 o
 -20   1  13        2.36        1.93      1.34 o
 -19   1  13       23.58       14.39      2.09 o
 -18   1  13      172.92      184.41      9.16 o
 -17   1  13       35.79       39.04      1.67 o
 -16   1  13      536.33      543.93      6.54 o
 -15   1  13       18.54       16.20      1.64 o
 -14   1  13        8.80        6.83      1.16 o
 -13   1  13      243.73      240.04      2.88 o
 -12   1  13      600.84      567.52      5.61 o
 -11   1  13      101.25       87.02      1.96 o
 -10   1  13      464.51      432.28      3.74 o
  -9   1  13       25.57       28.33      1.41 o
  -8   1  13      103.39      124.11      1.95 o
  -7   1  13      307.59      256.37      3.58 o
  -6   1  13        3.76        3.54      1.33 o
  -5   1  13       36.56       12.06      1.31 o
  -4   1  13      298.37      250.25      2.88 o
  -3   1  13       10.41        4.29      1.09 o
  -2   1  13       12.56       13.71      1.17 o
  -1   1  13      550.42      478.06      6.09 o
   0   1  13     2172.31     2202.91     11.03 o
   1   1  13       19.86       16.84      1.16 o
   2   1  13      447.30      405.23      3.42 o
   3   1  13      238.62      258.72      2.86 o
   4   1  13      238.76      250.02      3.78 o
   5   1  13      255.99      302.63      2.92 o
   6   1  13      822.55      907.48      9.73 o
   7   1  13      433.93      432.16      5.04 o
   8   1  13       39.59       43.09      1.64 o
   9   1  13        6.65        7.33      1.16 o
  10   1  13      598.25      651.25     26.59 o
  11   1  13        4.39        3.80      1.21 o
  12   1  13      276.36      317.54     19.01 o
  13   1  13        2.80        0.94      0.78 o
 -20   2  13      139.24      116.40      9.61 o
 -19   2  13       12.80       13.33      1.82 o
 -18   2  13      124.30       83.53     34.01 o
 -17   2  13        0.48        0.76      1.16 o
 -16   2  13        9.66        9.55      1.14 o
 -15   2  13        1.51        0.35      1.01 o
 -14   2  13        1.38        0.82      1.09 o
 -13   2  13      109.56      108.13      2.02 o
 -12   2  13      100.53      111.19      2.09 o
 -11   2  13        2.05        2.95      1.06 o
 -10   2  13     2385.56     2379.28     33.91 o
  -9   2  13       15.28        9.31      1.42 o
  -8   2  13      207.59      218.65      3.41 o
  -7   2  13      991.90      847.75      8.21 o
  -6   2  13      171.00      152.97      2.06 o
  -5   2  13     5823.98     5776.75     66.73 o
  -4   2  13      489.43      506.15      8.73 o
  -3   2  13        1.10        3.33      1.23 o
  -2   2  13      211.61      201.33      5.06 o
  -1   2  13      110.35      120.90      2.42 o
   0   2  13       94.42       70.53      1.76 o
   1   2  13       11.56       11.42      1.22 o
   2   2  13     1972.25     1938.16     11.30 o
   3   2  13       44.19       50.09      1.67 o
   4   2  13      989.71     1049.27     10.76 o
   5   2  13      177.11      167.44      2.91 o
   6   2  13     1037.03     1107.56      6.77 o
   7   2  13      221.28      231.32      2.87 o
   8   2  13       32.89       22.11      1.42 o
   9   2  13       52.42       50.69      3.05 o
  10   2  13      504.15      495.49     15.56 o
  11   2  13       10.72       11.34      1.37 o
  12   2  13        7.86       11.87      0.97 o
  13   2  13        2.08        0.90      0.81 o
 -19   3  13       17.05       11.49      1.74 o
 -18   3  13       28.54       13.87      5.40 o
 -17   3  13       52.02       38.05      9.41 o
 -16   3  13       83.41       79.61      4.13 o
 -15   3  13        3.05        3.57      1.21 o
 -14   3  13       83.84       83.47      1.88 o
 -13   3  13      307.91      341.55      7.21 o
 -12   3  13      112.24      108.20      2.38 o
 -11   3  13       17.13       18.31      1.29 o
 -10   3  13        1.08        5.25      1.45 o
  -9   3  13      131.73      115.86      1.95 o
  -8   3  13      929.35     1044.16      8.57 o
  -7   3  13      524.97      549.74      5.53 o
  -6   3  13      741.18      780.19      7.25 o
  -5   3  13      679.26      606.01      5.80 o
  -4   3  13      294.64      292.81      5.50 o
  -3   3  13      668.33      704.14      9.54 o
  -2   3  13       18.48       22.02      2.12 o
  -1   3  13     1575.80     1726.04      9.93 o
   0   3  13       21.24       20.85      1.31 o
   1   3  13     1243.49     1225.38      7.91 o
   2   3  13     1176.95     1140.26      8.40 o
   3   3  13      682.89      615.57      5.04 o
   4   3  13      275.41      299.84      3.40 o
   5   3  13     1017.61     1102.38      8.67 o
   6   3  13      296.31      304.05      3.31 o
   7   3  13      174.32      176.53      2.43 o
   8   3  13      205.26      224.15      3.99 o
   9   3  13      291.56      325.33      5.73 o
  10   3  13        0.34        2.15      1.04 o
  11   3  13      110.44      100.09      4.12 o
  12   3  13       15.31       11.32      1.09 o
 -19   4  13       21.49       16.71      2.80 o
 -18   4  13      140.28      152.57     11.13 o
 -17   4  13      151.28      126.28      4.23 o
 -16   4  13      163.39      169.82      3.93 o
 -15   4  13       10.40        9.43      1.40 o
 -14   4  13      352.44      369.08     11.55 o
 -13   4  13       77.43       77.86      2.59 o
 -12   4  13      559.90      557.39      5.25 o
 -11   4  13       80.07       74.61      1.59 o
 -10   4  13     4751.89     4928.41     73.20 o
  -9   4  13        9.88        6.96      1.10 o
  -8   4  13     3414.54     3224.47     11.10 o
  -7   4  13      344.10      276.98      3.11 o
  -6   4  13     2273.55     2164.60      9.83 o
  -5   4  13      288.04      262.35      2.45 o
  -4   4  13        6.66        4.75      0.95 o
  -3   4  13      265.82      236.35      2.88 o
  -2   4  13     2209.65     2383.76     28.94 o
  -1   4  13      138.08      149.26      2.07 o
   0   4  13      356.01      345.78      5.88 o
   1   4  13      744.16      777.94      8.33 o
   2   4  13       25.21       32.60      1.48 o
   3   4  13      387.92      361.56      4.22 o
   4   4  13     1170.21     1153.05     18.21 o
   5   4  13        2.10        8.04      1.17 o
   6   4  13      645.34      699.35      9.07 o
   7   4  13       48.80       49.19      1.53 o
   8   4  13      148.57      160.95      2.35 o
   9   4  13       43.33       42.47      1.58 o
  10   4  13       48.06       41.69      1.51 o
  11   4  13       61.65       53.20      1.84 o
  12   4  13        4.69        2.85      0.94 o
 -18   5  13       24.23       31.99      2.15 o
 -17   5  13        2.34        2.27      1.10 o
 -16   5  13       50.11       53.80      2.76 o
 -15   5  13       23.30       26.30      3.82 o
 -14   5  13        2.72        2.14      1.16 o
 -13   5  13       18.22       25.84      1.32 o
 -12   5  13        9.84        6.72      1.13 o
 -11   5  13       58.61       52.16      1.58 o
 -10   5  13       21.09       18.27      1.23 o
  -9   5  13      130.43      133.07      2.02 o
  -8   5  13      255.16      273.86      2.96 o
  -7   5  13      315.79      359.79      3.00 o
  -6   5  13        1.61        4.58      1.20 o
  -5   5  13      223.31      220.12      2.21 o
  -4   5  13      545.41      502.32      5.16 o
  -3   5  13      231.04      254.57      3.84 o
  -2   5  13      429.25      504.21      6.77 o
  -1   5  13      509.12      532.10      4.78 o
   0   5  13      927.38      862.58     12.49 o
   1   5  13        1.39        5.45      1.84 o
   2   5  13       84.23       64.63      1.87 o
   3   5  13     2151.11     2223.13     16.20 o
   4   5  13      778.68      818.24     10.07 o
   5   5  13       13.71       13.85      1.34 o
   6   5  13      955.58     1061.12     12.47 o
   7   5  13        2.47        3.40      1.04 o
   8   5  13      137.41      141.64      3.64 o
   9   5  13        0.01        0.84      0.86 o
  10   5  13       81.18       74.37      3.11 o
  11   5  13       84.70       76.10      1.77 o
  12   5  13       88.30       55.35      3.09 o
 -18   6  13       43.77       41.56      3.11 o
 -17   6  13        1.30        1.53      1.00 o
 -16   6  13       13.27       11.48      1.50 o
 -15   6  13      191.27      234.24     10.95 o
 -14   6  13      182.58      184.83      6.95 o
 -13   6  13      823.25      842.81     24.45 o
 -12   6  13        2.04        2.34      1.07 o
 -11   6  13      170.17      197.78      2.89 o
 -10   6  13      121.82      142.22      2.12 o
  -9   6  13       33.47       44.08      1.43 o
  -8   6  13      563.66      606.72      4.65 o
  -7   6  13      642.91      595.60      4.82 o
  -6   6  13      977.68      935.52      7.21 o
  -5   6  13     3292.72     3468.73     21.44 o
  -4   6  13      446.07      497.25      4.15 o
  -3   6  13       41.13       30.34      1.36 o
  -2   6  13      333.90      297.30      3.41 o
  -1   6  13        3.62        8.05      1.14 o
   0   6  13      540.44      669.73      7.32 o
   1   6  13      328.80      301.73      3.83 o
   2   6  13      580.33      564.45      4.44 o
   3   6  13     3749.74     3908.23     21.69 o
   4   6  13      322.77      375.69      5.72 o
   5   6  13       71.78       82.20      1.99 o
   6   6  13      521.75      534.16      9.04 o
   7   6  13        8.74       18.73      1.20 o
   8   6  13      258.56      252.94      6.03 o
   9   6  13        1.70        1.72      0.84 o
  10   6  13       77.07       56.19      2.04 o
  11   6  13       12.45        9.21      1.73 o
 -17   7  13       32.32       24.94      3.00 o
 -16   7  13      109.79       89.65      2.86 o
 -15   7  13        9.11        5.58      1.13 o
 -14   7  13       67.31       70.72      2.74 o
 -13   7  13        0.67        0.84      1.02 o
 -12   7  13      127.39      114.86      3.64 o
 -11   7  13      182.20      185.80      3.50 o
 -10   7  13      184.98      198.09      2.48 o
  -9   7  13        4.09        8.03      1.08 o
  -8   7  13      304.99      313.70      2.90 o
  -7   7  13       52.51       71.30      1.67 o
  -6   7  13      185.11      175.77      2.84 o
  -5   7  13     1806.13     1874.38     13.01 o
  -4   7  13     1518.21     1627.33     11.71 o
  -3   7  13      749.72      692.81      5.02 o
  -2   7  13      526.16      513.97      4.33 o
  -1   7  13      269.88      269.38      3.28 o
   0   7  13     1410.67     1526.72     11.82 o
   1   7  13      105.12      103.30      2.39 o
   2   7  13       49.83       45.81      1.70 o
   3   7  13       81.98       91.71      3.09 o
   4   7  13      371.40      411.70      3.79 o
   5   7  13       28.33       30.54      1.45 o
   6   7  13       76.37       92.68      1.85 o
   7   7  13      217.22      218.37      5.20 o
   8   7  13        7.69        6.40      0.96 o
   9   7  13       18.26       18.43      1.00 o
  10   7  13       20.42       17.35      1.60 o
 -16   8  13      228.18      216.81      3.48 o
 -15   8  13       47.13       42.37      2.46 o
 -14   8  13      132.00      122.68     12.60 o
 -13   8  13        4.23        7.62      1.02 o
 -12   8  13      159.49      178.40      3.92 o
 -11   8  13        3.71        2.56      1.04 o
 -10   8  13       15.23       16.77      1.13 o
  -9   8  13       79.42       97.57      2.52 o
  -8   8  13      548.56      651.01      6.29 o
  -7   8  13      129.30      136.35      2.13 o
  -6   8  13      147.49      137.99      3.32 o
  -5   8  13       41.53       65.24      1.91 o
  -4   8  13      996.70     1160.12     10.07 o
  -3   8  13       51.40       48.91      1.65 o
  -2   8  13      145.30      137.45      2.70 o
  -1   8  13      211.14      221.09      3.67 o
   0   8  13     1473.55     1633.22     12.65 o
   1   8  13      422.58      405.19      5.43 o
   2   8  13      294.24      289.72      7.38 o
   3   8  13      329.70      385.19      6.08 o
   4   8  13       41.53       46.47      1.88 o
   5   8  13       74.53       90.25      1.94 o
   6   8  13      125.49      104.59      3.33 o
   7   8  13      346.78      359.12     13.46 o
   8   8  13       68.09       58.97      3.21 o
   9   8  13       24.67       18.36      1.30 o
 -14   9  13        6.22        5.40      1.05 o
 -13   9  13       45.34       42.10      1.59 o
 -12   9  13       22.49       25.88      1.25 o
 -11   9  13       20.62       18.19      1.06 o
 -10   9  13       60.67       52.66      2.07 o
  -9   9  13       11.23       12.38      1.44 o
  -8   9  13       12.25       20.28      1.16 o
  -7   9  13      151.34      143.21      2.35 o
  -6   9  13        0.10        4.89      1.14 o
  -5   9  13      481.26      535.36     21.18 o
  -4   9  13        0.91        4.01      1.37 o
  -3   9  13      903.91      886.12     15.38 o
  -2   9  13        0.01        4.68      1.23 o
  -1   9  13       27.91       30.25      1.27 o
   0   9  13       98.51       95.65      2.71 o
   1   9  13        6.86        6.03      1.05 o
   2   9  13      203.08      187.76      3.66 o
   3   9  13        0.11        1.21      1.19 o
   4   9  13       86.79       91.64      2.27 o
   5   9  13       17.41       27.32      1.21 o
   6   9  13       61.71       57.47      2.30 o
   7   9  13        8.45       12.47      1.13 o
   8   9  13       31.37       20.76      2.54 o
 -13  10  13        0.55       -1.08      1.94 o
 -12  10  13      313.90      288.01      9.62 o
 -11  10  13        4.99        5.95      0.92 o
 -10  10  13       72.64       70.90      3.27 o
  -9  10  13      103.99       99.17      2.78 o
  -8  10  13       73.42       80.21      2.71 o
  -7  10  13        0.02        0.66      0.97 o
  -6  10  13        1.04        0.01      0.98 o
  -5  10  13        2.42        1.80      1.07 o
  -4  10  13       81.05       82.18      2.33 o
  -3  10  13      219.14      222.38      7.12 o
  -2  10  13       14.72       16.73      1.11 o
  -1  10  13      116.24      109.91      4.70 o
   0  10  13      166.60      160.55      8.60 o
   1  10  13        4.70        9.02      1.20 o
   2  10  13        6.81        7.51      1.73 o
   3  10  13        7.13        5.88      0.93 o
   4  10  13       26.10       21.50      1.09 o
   5  10  13       59.23       53.01      1.38 o
   6  10  13        6.10        6.57      1.15 o
 -10  11  13      636.27      613.28     31.52 o
  -9  11  13       23.71       19.21      1.42 o
  -8  11  13      145.13      124.62      5.22 o
  -7  11  13       31.44       17.35      1.07 o
  -6  11  13      184.13      195.12      7.70 o
  -5  11  13       86.89       72.81      1.95 o
  -4  11  13       64.50       68.28      3.13 o
  -3  11  13       15.69        7.61      0.93 o
  -2  11  13        4.83        3.61      0.91 o
  -1  11  13      223.61      193.02     13.07 o
   0  11  13      253.40      263.10      8.73 o
   1  11  13       62.89       49.22      1.94 o
   2  11  13      161.76      147.24      5.49 o
   3  11  13       24.51       31.43      1.50 o
   4  11  13      492.09      519.55      9.85 o
  -7  12  13       62.41       58.35      2.08 o
  -6  12  13      432.78      380.26      5.46 o
  -5  12  13      101.32      101.42      2.68 o
  -4  12  13        7.76        4.27      1.65 o
  -3  12  13        9.94        9.80      1.42 o
  -2  12  13       52.91       40.77      1.54 o
  -1  12  13      118.38      112.89      2.26 o
   0  12  13       72.95       49.12      2.13 o
 -18   0  14        0.59        3.37      1.80 o
 -16   0  14      386.11      379.22      7.33 o
 -14   0  14      554.01      525.65      5.30 o
 -12   0  14     1994.86     2080.62     18.12 o
 -10   0  14        1.76        4.15      1.61 o
  -8   0  14       11.56       13.57      2.11 o
  -6   0  14      131.32      164.29      4.08 o
  -4   0  14     1319.77     1281.33      8.27 o
  -2   0  14      107.63       97.22      3.66 o
   0   0  14      377.53      380.70      6.85 o
   2   0  14      515.30      534.61      5.54 o
   4   0  14       48.83       50.44      1.74 o
   6   0  14      597.64      625.67      9.01 o
   8   0  14      250.00      329.21      5.75 o
  10   0  14       79.73       57.38      3.65 o
  12   0  14       10.23        5.77      1.25 o
 -20   1  14      117.90      109.96      3.57 o
 -19   1  14      218.06      218.50     32.37 o
 -18   1  14      163.10      147.60     18.82 o
 -17   1  14       75.58       66.72      2.18 o
 -16   1  14       52.63       56.78      3.15 o
 -15   1  14        1.02        1.84      1.12 o
 -14   1  14      222.39      229.99      3.73 o
 -13   1  14      183.40      184.28      2.47 o
 -12   1  14      524.64      528.93      4.12 o
 -11   1  14      675.44      679.62      4.49 o
 -10   1  14      270.84      271.39      4.83 o
  -9   1  14     3163.49     3097.48     21.68 o
  -8   1  14       28.86       26.05      1.50 o
  -7   1  14     1095.48      977.31      5.88 o
  -6   1  14        0.39        5.59      1.35 o
  -5   1  14     1768.26     1821.75     18.00 o
  -4   1  14     1566.16     1837.52      9.38 o
  -3   1  14       46.94      109.39     28.28 o
  -2   1  14      167.19      128.58      2.17 o
  -1   1  14       24.26       27.83      1.84 o
   0   1  14       17.39       33.77      1.52 o
   1   1  14     2323.10     2246.90     36.94 o
   2   1  14      225.58      201.25      2.60 o
   3   1  14     2502.37     2657.29     20.68 o
   4   1  14       22.21       18.19      1.31 o
   5   1  14     3674.63     4203.19     46.51 o
   6   1  14       20.00       18.83      1.35 o
   7   1  14     1229.21     1406.44     10.34 o
   8   1  14       21.57       21.46      1.44 o
   9   1  14       18.84        9.89      1.12 o
  10   1  14       90.13       95.26      4.40 o
  11   1  14        2.32        3.84      1.08 o
  12   1  14        0.01        1.19      0.79 o
 -19   2  14       31.56       29.52      5.18 o
 -18   2  14       24.09       12.71      5.93 o
 -17   2  14      539.69      599.61     26.30 o
 -16   2  14       12.41       11.42      1.85 o
 -15   2  14      241.70      262.65      4.91 o
 -14   2  14      281.33      250.65      3.58 o
 -13   2  14     1947.61     1944.64     21.31 o
 -12   2  14       21.02       21.62      1.36 o
 -11   2  14      762.47      762.90      7.20 o
 -10   2  14      998.89     1020.62     11.04 o
  -9   2  14       58.78       56.05      1.61 o
  -8   2  14       31.68       27.10      1.33 o
  -7   2  14      645.63      656.73      6.56 o
  -6   2  14        0.68        6.00      1.18 o
  -5   2  14      467.23      450.04      3.44 o
  -4   2  14        0.63       -1.35      1.35 o
  -3   2  14        6.35       14.93      1.46 o
  -2   2  14      799.13      792.32      8.48 o
  -1   2  14      488.49      491.80      8.86 o
   0   2  14     1651.16     1594.79     18.21 o
   1   2  14     1460.91     1468.39     14.58 o
   2   2  14        0.83        3.04      1.18 o
   3   2  14        0.86        0.03      1.32 o
   4   2  14      836.73      822.87      5.85 o
   5   2  14      681.41      728.72      4.78 o
   6   2  14      108.56      129.31      2.24 o
   7   2  14       10.95        8.93      1.24 o
   8   2  14       17.04       19.85      1.37 o
   9   2  14       16.80       16.87      1.26 o
  10   2  14        0.06        0.73      1.02 o
  11   2  14      726.18      707.09     32.51 o
  12   2  14       21.66       17.55      0.97 o
 -19   3  14       39.10       40.86      4.87 o
 -18   3  14      304.93      341.00     99.92 o
 -17   3  14        9.53        8.51      1.69 o
 -16   3  14        6.96        8.35      1.34 o
 -15   3  14       36.85       40.03      1.56 o
 -14   3  14      200.63      207.36      4.50 o
 -13   3  14      270.62      286.48      5.18 o
 -12   3  14      375.47      381.76      4.46 o
 -11   3  14      579.21      559.52      8.18 o
 -10   3  14     3469.07     3495.70     30.93 o
  -9   3  14      566.96      574.93      4.87 o
  -8   3  14     1398.03     1324.15     10.55 o
  -7   3  14      853.97      748.32      7.90 o
  -6   3  14      392.45      465.34      5.29 o
  -5   3  14     1061.47     1119.40     11.87 o
  -4   3  14        9.66        8.26      1.14 o
  -3   3  14     1663.44     1687.51      7.01 o
  -2   3  14       50.35       86.17      1.80 o
  -1   3  14      640.98      649.61      6.96 o
   0   3  14       58.13       59.55      1.85 o
   1   3  14      893.15      955.48      6.08 o
   2   3  14     1392.95     1447.84     13.42 o
   3   3  14      628.95      627.24      5.22 o
   4   3  14       17.75       19.78      1.56 o
   5   3  14      405.90      432.62      3.97 o
   6   3  14      493.78      538.11      5.03 o
   7   3  14      175.50      176.30      2.32 o
   8   3  14      166.05      168.55      2.38 o
   9   3  14       33.94       27.99      1.32 o
  10   3  14      283.68      277.90     10.99 o
  11   3  14      191.74      160.41      5.96 o
  12   3  14       97.44       89.36      5.84 o
 -19   4  14       42.61       44.81      4.69 o
 -18   4  14      190.57      186.08     51.37 o
 -17   4  14       40.68       42.84      3.74 o
 -16   4  14      463.90      457.95     12.08 o
 -15   4  14      102.47      109.44      2.62 o
 -14   4  14       34.38       28.30      1.60 o
 -13   4  14     1386.58     1484.56     18.47 o
 -12   4  14     1096.94     1132.85      7.59 o
 -11   4  14      170.94      179.09      3.33 o
 -10   4  14        1.49       -0.02      1.22 o
  -9   4  14       57.92       76.42      1.74 o
  -8   4  14       67.25       86.57      2.08 o
  -7   4  14      119.13      127.23      2.03 o
  -6   4  14       42.57       50.28      1.82 o
  -5   4  14       60.03       54.47      2.07 o
  -4   4  14     1872.67     1941.68     21.16 o
  -3   4  14      519.16      513.67      7.71 o
  -2   4  14      644.56      642.30      8.90 o
  -1   4  14     1576.78     1441.00     15.87 o
   0   4  14      138.28      171.02      2.72 o
   1   4  14      566.63      617.54      5.98 o
   2   4  14      912.02     1071.28      5.90 o
   3   4  14      834.62      935.80      6.28 o
   4   4  14      542.92      589.26      5.40 o
   5   4  14        0.24        0.99      1.10 o
   6   4  14       34.16       27.78      1.35 o
   7   4  14       84.87       90.29      1.93 o
   8   4  14      278.29      309.15      5.98 o
   9   4  14      119.81      133.11      5.61 o
  10   4  14        0.43       -0.75      0.94 o
  11   4  14      243.84      215.32      8.77 o
 -18   5  14       36.95       29.58      2.85 o
 -17   5  14      108.24      101.52      8.02 o
 -16   5  14      162.20      148.33      8.61 o
 -15   5  14      205.65      231.61      7.80 o
 -14   5  14       35.25       31.30      1.70 o
 -13   5  14     1338.82     1296.73     57.99 o
 -12   5  14     1175.55     1265.32     12.97 o
 -11   5  14       27.21       22.26      1.37 o
 -10   5  14      797.78      825.57      6.13 o
  -9   5  14       86.91       84.99      1.73 o
  -8   5  14       50.58       55.16      1.49 o
  -7   5  14      821.96      896.22      5.56 o
  -6   5  14       46.50       38.39      1.32 o
  -5   5  14     1072.68     1059.13     11.94 o
  -4   5  14      630.15      645.26      7.72 o
  -3   5  14       78.02       77.83      1.72 o
  -2   5  14       20.55       14.26      1.07 o
  -1   5  14      425.46      496.20      8.92 o
   0   5  14      735.04      710.72      7.86 o
   1   5  14       71.31       67.73      1.92 o
   2   5  14      404.05      364.04      3.89 o
   3   5  14       73.99       59.14      1.82 o
   4   5  14       48.44       50.30      2.11 o
   5   5  14       19.77       27.27      1.42 o
   6   5  14      301.32      346.14      3.91 o
   7   5  14        0.05        2.24      1.06 o
   8   5  14      402.85      399.65     15.75 o
   9   5  14      169.69      159.05      5.93 o
  10   5  14        0.10        0.75      0.89 o
  11   5  14      472.91      415.65      5.24 o
 -17   6  14      142.72      107.81     25.89 o
 -16   6  14      248.84      263.44      5.29 o
 -15   6  14      372.92      378.02     12.82 o
 -14   6  14       65.85       56.31      2.28 o
 -13   6  14      321.83      313.86     15.79 o
 -12   6  14        3.26        3.96      1.04 o
 -11   6  14      931.96      953.00      5.35 o
 -10   6  14       17.94       13.49      1.10 o
  -9   6  14       89.24       89.51      1.79 o
  -8   6  14       57.59       55.03      1.73 o
  -7   6  14       67.79       52.06      1.35 o
  -6   6  14      405.77      391.01      3.15 o
  -5   6  14      388.85      395.64      4.41 o
  -4   6  14     1984.92     2180.29     20.36 o
  -3   6  14      103.49       70.24      1.82 o
  -2   6  14        0.27        1.14      1.15 o
  -1   6  14      548.75      587.21      8.34 o
   0   6  14        2.24        2.62      1.28 o
   1   6  14      113.95       65.76      1.91 o
   2   6  14      457.11      495.54      5.63 o
   3   6  14      499.03      601.60      6.92 o
   4   6  14       85.71       70.81      2.02 o
   5   6  14       60.37       62.18      1.73 o
   6   6  14      278.98      288.64      4.85 o
   7   6  14      133.89      129.93      2.23 o
   8   6  14      598.32      630.60     22.33 o
   9   6  14      223.51      193.42     10.12 o
  10   6  14      153.02      119.85      2.44 o
 -17   7  14       21.00       24.23      1.80 o
 -16   7  14       36.77       24.21      1.69 o
 -15   7  14      371.34      320.37      9.95 o
 -14   7  14      168.86      173.54      3.25 o
 -13   7  14      305.13      341.70      8.08 o
 -12   7  14       21.73       23.11      1.20 o
 -11   7  14      441.10      444.98      7.62 o
 -10   7  14      361.27      345.48      3.41 o
  -9   7  14       42.07       39.12      1.49 o
  -8   7  14      142.41      164.97      2.20 o
  -7   7  14      340.64      374.75      3.73 o
  -6   7  14       72.51       57.60      1.45 o
  -5   7  14       26.92       38.82      1.26 o
  -4   7  14      235.09      233.12      3.34 o
  -3   7  14      447.24      479.05      4.73 o
  -2   7  14       42.89       28.76      1.36 o
  -1   7  14      837.73      826.22      9.79 o
   0   7  14      140.65      102.58      2.11 o
   1   7  14       78.49       65.15      1.79 o
   2   7  14      546.38      618.00      5.43 o
   3   7  14        1.92        7.19      1.17 o
   4   7  14        7.77       14.80      1.31 o
   5   7  14      104.28       95.57      2.32 o
   6   7  14       25.62       34.32      1.69 o
   7   7  14       59.21       55.12      2.17 o
   8   7  14        8.95       10.49      1.07 o
   9   7  14        9.02        7.32      1.10 o
 -15   8  14        0.01       -0.47      1.31 o
 -14   8  14       10.56        9.05      1.02 o
 -13   8  14        0.52        1.07      0.83 o
 -12   8  14       34.79       25.79      2.19 o
 -11   8  14      237.01      251.16      6.09 o
 -10   8  14      128.55      122.68      2.39 o
  -9   8  14      447.26      493.72      6.86 o
  -8   8  14      273.66      290.33      3.39 o
  -7   8  14       61.12       60.35      1.52 o
  -6   8  14      102.84      111.92      3.02 o
  -5   8  14       69.68      101.60      2.52 o
  -4   8  14      872.86      862.63     10.65 o
  -3   8  14       48.27       28.31      1.39 o
  -2   8  14     1074.21     1152.60     11.35 o
  -1   8  14      197.35      200.90      3.42 o
   0   8  14      343.11      334.75      4.03 o
   1   8  14       12.57        9.88      1.14 o
   2   8  14       49.54       42.18      2.41 o
   3   8  14      850.43      950.49     16.86 o
   4   8  14       25.66       18.28      1.25 o
   5   8  14      463.00      486.41     14.39 o
   6   8  14        1.13        1.20      0.86 o
   7   8  14      265.37      248.37      8.10 o
   8   8  14       69.19       50.79      1.90 o
 -14   9  14        0.59        1.44      1.20 o
 -13   9  14       24.71       13.50      1.03 o
 -12   9  14        0.78        1.90      0.81 o
 -11   9  14       70.27       57.04      2.93 o
 -10   9  14       62.08       56.79      2.09 o
  -9   9  14       44.62       45.13      1.68 o
  -8   9  14       43.55       40.08      1.87 o
  -7   9  14      173.20      167.36      4.22 o
  -6   9  14      126.81      137.32      3.12 o
  -5   9  14      204.90      225.29      8.51 o
  -4   9  14        3.06        4.13      1.08 o
  -3   9  14        7.67        5.60      1.27 o
  -2   9  14       13.71       16.81      1.14 o
  -1   9  14      135.19      135.50      3.96 o
   0   9  14      468.91      495.62     10.93 o
   1   9  14        6.74        7.69      1.02 o
   2   9  14      565.53      617.15     16.17 o
   3   9  14        1.48        1.53      0.92 o
   4   9  14       13.27       14.04      0.98 o
   5   9  14       12.69        7.97      0.95 o
   6   9  14       85.89       91.81      1.88 o
   7   9  14        0.47        0.41      1.53 o
 -12  10  14       24.41       13.94      1.29 o
 -11  10  14      101.09       74.18      3.38 o
 -10  10  14      185.05      193.69     10.76 o
  -9  10  14      986.73      972.20     38.98 o
  -8  10  14      187.75      181.29      9.08 o
  -7  10  14      439.06      411.67     14.34 o
  -6  10  14        0.76        0.46      0.89 o
  -5  10  14      332.00      298.00      8.17 o
  -4  10  14        5.31        3.40      0.96 o
  -3  10  14       20.79       18.36      1.01 o
  -2  10  14       68.88       64.30      1.52 o
  -1  10  14       19.41       23.71      1.43 o
   0  10  14        8.81        8.50      1.05 o
   1  10  14      264.66      273.08      8.40 o
   2  10  14       86.40       75.52      3.06 o
   3  10  14      426.17      410.74     13.23 o
   4  10  14        3.78        3.01      0.88 o
   5  10  14      259.99      226.38      2.61 o
 -10  11  14       50.32       35.68      2.17 o
  -9  11  14        5.91        4.43      0.97 o
  -8  11  14        4.28        6.33      0.90 o
  -7  11  14        1.23        2.83      0.94 o
  -6  11  14        1.78        3.63      0.79 o
  -5  11  14        4.41        3.07      0.77 o
  -4  11  14      143.43      127.79      4.19 o
  -3  11  14        7.72        7.48      0.87 o
  -2  11  14       86.17       82.22      4.49 o
  -1  11  14       12.56       12.66      1.26 o
   0  11  14       84.09       67.16      1.80 o
   1  11  14       57.93       52.35      1.69 o
   2  11  14        0.25        0.14      1.18 o
 -19   0  15      146.46      114.38     51.14 o
 -17   0  15      793.61      821.68      9.29 o
 -15   0  15      210.95      223.54      5.01 o
 -13   0  15        0.96        1.55      1.47 o
 -11   0  15      401.03      383.98      5.01 o
  -9   0  15       53.14       38.45      2.19 o
  -7   0  15      401.89      318.45      5.38 o
  -5   0  15     1886.26     1694.30     26.21 o
  -3   0  15      932.94      956.05     17.53 o
  -1   0  15       12.05        7.06      2.22 o
   1   0  15      379.81      363.88      6.00 o
   3   0  15     1235.43     1278.57     19.72 o
   5   0  15      200.19      220.43      4.18 o
   7   0  15      253.42      288.35      5.38 o
   9   0  15        0.96        0.37      1.94 o
  11   0  15       32.99       37.85      2.93 o
 -19   1  15       14.89       14.30      4.16 o
 -18   1  15      149.36      140.67     13.22 o
 -17   1  15      462.16      507.08     21.22 o
 -16   1  15      626.01      734.59     16.03 o
 -15   1  15      203.01      194.37      4.55 o
 -14   1  15      333.19      331.57      3.72 o
 -13   1  15      184.00      185.85      2.58 o
 -12   1  15     1864.35     1978.11      9.33 o
 -11   1  15       26.35       20.35      1.26 o
 -10   1  15      167.56      168.54      2.51 o
  -9   1  15      178.17      184.93      2.68 o
  -8   1  15      354.17      382.30      4.59 o
  -7   1  15     1355.44     1362.81     16.12 o
  -6   1  15      709.29      749.13     13.81 o
  -5   1  15      165.84      110.93      2.15 o
  -4   1  15      900.71      926.09     12.90 o
  -3   1  15     1214.91     1506.76      9.20 o
  -2   1  15     1007.80     1135.95     17.69 o
  -1   1  15        9.74        7.13      2.36 o
   0   1  15     1498.31     1575.70     27.15 o
   1   1  15        6.17        9.72      1.39 o
   2   1  15      591.35      646.90      8.49 o
   3   1  15      273.49      285.00      3.22 o
   4   1  15      540.96      576.02      4.54 o
   5   1  15      536.29      556.55      3.99 o
   6   1  15       84.94       85.32      2.05 o
   7   1  15      148.72      180.43      2.94 o
   8   1  15      154.93      163.30      3.73 o
   9   1  15      101.71       98.14      4.22 o
  10   1  15      383.23      351.21     21.26 o
  11   1  15      126.61      107.73      5.82 o
 -19   2  15       12.30        8.59      2.02 o
 -18   2  15      220.51      155.34      4.27 o
 -17   2  15       19.47       27.04      2.17 o
 -16   2  15        1.49        1.44      1.22 o
 -15   2  15        1.32        2.43      1.15 o
 -14   2  15       92.64       94.54      2.41 o
 -13   2  15       17.64       15.19      1.39 o
 -12   2  15      117.28      111.98      2.39 o
 -11   2  15      818.91      775.02      8.06 o
 -10   2  15      592.79      611.31      6.52 o
  -9   2  15      526.69      522.47      4.74 o
  -8   2  15      216.80      166.19      2.55 o
  -7   2  15       22.03       23.96      1.53 o
  -6   2  15      462.00      471.00      4.86 o
  -5   2  15       76.23       62.59      2.11 o
  -4   2  15      124.65      126.67      2.46 o
  -3   2  15     1335.99     1411.18     13.16 o
  -2   2  15     2188.05     2290.23     14.64 o
  -1   2  15     1505.75     1658.53     24.75 o
   0   2  15     1394.29     1555.07     18.53 o
   1   2  15     1734.90     1643.59     19.82 o
   2   2  15       61.52       65.50      2.37 o
   3   2  15      539.42      661.76      4.79 o
   4   2  15      139.73      155.99      2.32 o
   5   2  15        0.20        2.42      1.05 o
   6   2  15      941.57     1080.88      7.64 o
   7   2  15        0.30        1.74      1.12 o
   8   2  15       95.56      113.63      2.23 o
   9   2  15      102.79       96.03      3.21 o
  10   2  15        0.44        1.28      0.86 o
  11   2  15      213.42      185.06     10.29 o
 -19   3  15        7.79        5.03      1.24 o
 -18   3  15       35.65       27.23      8.00 o
 -17   3  15      371.18      367.26      5.11 o
 -16   3  15        9.26       13.21      2.78 o
 -15   3  15        9.35        9.67      1.33 o
 -14   3  15      722.66      764.43     14.22 o
 -13   3  15        5.12        7.36      1.26 o
 -12   3  15       21.14       16.58      1.43 o
 -11   3  15      216.47      185.65      2.85 o
 -10   3  15      282.95      312.15      3.71 o
  -9   3  15       89.51       83.21      1.68 o
  -8   3  15     2531.26     2581.93     18.07 o
  -7   3  15        0.36        4.42      1.13 o
  -6   3  15     1791.72     1709.67      8.00 o
  -5   3  15     1800.28     1827.81     24.41 o
  -4   3  15      742.65      785.34      6.63 o
  -3   3  15     1315.36     1201.47      6.87 o
  -2   3  15      653.17      641.53      4.79 o
  -1   3  15       38.10       41.44      1.64 o
   0   3  15     1139.93     1169.51     10.37 o
   1   3  15       19.64       19.02      1.48 o
   2   3  15       40.14       46.72      1.93 o
   3   3  15      489.29      528.14      5.04 o
   4   3  15       17.72       21.98      1.52 o
   5   3  15      168.82      202.10      2.85 o
   6   3  15      146.01      155.47      2.75 o
   7   3  15      214.61      229.93      4.35 o
   8   3  15      402.28      431.47      7.35 o
   9   3  15       36.02       27.78      1.63 o
  10   3  15       79.02       57.28      3.57 o
  11   3  15       11.42        7.60      1.15 o
 -18   4  15      142.54      122.44     32.97 o
 -17   4  15       26.44       20.63      1.82 o
 -16   4  15       23.43       27.15      5.30 o
 -15   4  15       77.20       67.79      6.03 o
 -14   4  15      778.59      827.98     14.81 o
 -13   4  15       18.61       17.14      1.62 o
 -12   4  15       16.37       18.30      1.40 o
 -11   4  15       81.58       64.70      1.83 o
 -10   4  15       47.41       38.73      1.80 o
  -9   4  15      469.02      472.95      3.89 o
  -8   4  15      990.81     1003.71      5.26 o
  -7   4  15       85.22       81.79      1.88 o
  -6   4  15     1345.59     1292.25     16.13 o
  -5   4  15       81.08       87.16      1.80 o
  -4   4  15       31.81       37.07      1.49 o
  -3   4  15      490.25      481.58      4.41 o
  -2   4  15       80.02       69.66      1.74 o
  -1   4  15       82.71       68.30      1.85 o
   0   4  15      170.05      212.10      2.91 o
   1   4  15       42.02       45.33      1.86 o
   2   4  15      158.09      140.73      2.57 o
   3   4  15       37.43       62.47      1.88 o
   4   4  15      908.46     1093.83     10.50 o
   5   4  15       96.46       96.61      2.15 o
   6   4  15      669.73      730.88      9.91 o
   7   4  15      204.45      207.99      5.05 o
   8   4  15       34.50       33.84      1.25 o
   9   4  15        9.58        9.62      0.96 o
  10   4  15       10.10       11.34      0.94 o
 -18   5  15      336.80      289.27     22.24 o
 -17   5  15       77.53       62.59      2.24 o
 -16   5  15       54.46       41.05      2.19 o
 -15   5  15       10.03       11.30      1.39 o
 -14   5  15      260.05      266.27      8.18 o
 -13   5  15       11.33        9.88      1.31 o
 -12   5  15        1.21        4.25      1.14 o
 -11   5  15      762.82      814.03     12.82 o
 -10   5  15     1213.36     1234.79      6.48 o
  -9   5  15        1.52        1.82      1.15 o
  -8   5  15     1675.66     1739.32      9.19 o
  -7   5  15      366.59      372.43      3.87 o
  -6   5  15     2442.48     2547.22     20.07 o
  -5   5  15     2664.12     2758.08     24.67 o
  -4   5  15      380.26      339.12      5.90 o
  -3   5  15        1.71        4.38      1.09 o
  -2   5  15       14.23       12.98      1.26 o
  -1   5  15      131.96      160.86      2.59 o
   0   5  15       14.29       20.94      1.40 o
   1   5  15      424.58      442.03      5.01 o
   2   5  15       37.06       27.61      1.51 o
   3   5  15      496.88      486.19      7.03 o
   4   5  15      137.07      153.00      2.68 o
   5   5  15        4.18        2.26      1.09 o
   6   5  15      245.43      294.18      4.00 o
   7   5  15        8.54        8.34      0.98 o
   8   5  15      269.38      243.48     10.10 o
   9   5  15        3.30        3.04      0.88 o
  10   5  15      115.73       97.69      3.03 o
 -17   6  15      319.08      267.93     14.88 o
 -16   6  15       41.39       35.79      2.26 o
 -15   6  15       63.76       59.92      2.10 o
 -14   6  15      219.71      198.26      3.48 o
 -13   6  15      151.30      135.75      9.51 o
 -12   6  15      235.80      252.25      3.01 o
 -11   6  15      161.08      169.78      3.35 o
 -10   6  15      111.98      113.76      2.35 o
  -9   6  15      870.01      947.84      5.45 o
  -8   6  15     1062.01     1101.41      7.41 o
  -7   6  15      627.64      566.94      6.27 o
  -6   6  15      785.03      814.08     11.67 o
  -5   6  15      418.94      442.99      8.30 o
  -4   6  15      306.11      302.47      5.17 o
  -3   6  15       65.09       71.21      1.66 o
  -2   6  15       75.71       92.44      1.92 o
  -1   6  15        9.15        9.20      1.23 o
   0   6  15        8.33       11.51      1.22 o
   1   6  15       15.31       18.26      1.29 o
   2   6  15       10.44        4.96      1.45 o
   3   6  15      383.44      451.94      4.42 o
   4   6  15        8.93        8.82      1.19 o
   5   6  15        4.93        5.11      1.09 o
   6   6  15      306.62      358.35      8.09 o
   7   6  15      121.58      105.03      3.81 o
   8   6  15        9.20       11.96      0.95 o
   9   6  15       57.04       46.56      1.67 o
 -16   7  15       47.49       32.57      1.51 o
 -15   7  15       69.50       66.02      2.76 o
 -14   7  15       63.52       43.97      7.21 o
 -13   7  15       54.97       50.01      2.28 o
 -12   7  15       55.45       56.81      3.08 o
 -11   7  15      157.03      182.19      2.63 o
 -10   7  15      256.84      307.33      3.13 o
  -9   7  15       47.35       52.76      1.48 o
  -8   7  15      199.90      216.14      4.10 o
  -7   7  15        1.56        0.24      1.02 o
  -6   7  15      399.08      433.21      7.14 o
  -5   7  15      490.32      546.30      5.76 o
  -4   7  15       26.07       33.51      2.07 o
  -3   7  15      269.15      282.89      4.30 o
  -2   7  15      126.52      137.42      2.21 o
  -1   7  15      204.84      189.98      3.36 o
   0   7  15      101.62       96.54      2.12 o
   1   7  15       30.01       38.21      1.80 o
   2   7  15      183.83      183.16      2.97 o
   3   7  15      545.57      563.09     12.50 o
   4   7  15      178.83      186.32      4.15 o
   5   7  15        4.00        4.07      1.07 o
   6   7  15      124.07      100.97      4.97 o
   7   7  15        4.69        3.69      0.99 o
   8   7  15      132.16      125.34      3.19 o
 -15   8  15       19.04       15.62      1.29 o
 -14   8  15      293.21      275.57      4.25 o
 -13   8  15       17.35       15.32      1.26 o
 -12   8  15      263.81      250.57      6.89 o
 -11   8  15       36.87       34.16      1.35 o
 -10   8  15      412.46      422.93     13.56 o
  -9   8  15        1.53        1.77      1.01 o
  -8   8  15      665.14      690.60      9.44 o
  -7   8  15      355.33      369.33      7.77 o
  -6   8  15       10.74        8.26      1.30 o
  -5   8  15      106.52       96.24      2.28 o
  -4   8  15      669.64      704.86     13.26 o
  -3   8  15      450.07      454.01      7.02 o
  -2   8  15      271.98      350.46      3.96 o
  -1   8  15       50.63       45.79      1.59 o
   0   8  15      384.99      397.00      5.26 o
   1   8  15      607.04      649.55     13.66 o
   2   8  15      282.36      302.44     11.52 o
   3   8  15      244.36      231.97      6.30 o
   4   8  15       34.51       32.39      1.33 o
   5   8  15        1.27        0.48      0.84 o
   6   8  15        0.32        1.90      0.86 o
   7   8  15        4.98        3.21      1.59 o
 -13   9  15       65.99       45.82      6.31 o
 -12   9  15       14.06       13.34      1.00 o
 -11   9  15       55.43       61.46      3.49 o
 -10   9  15        6.87        5.61      1.06 o
  -9   9  15      340.38      311.98     12.03 o
  -8   9  15        3.14       -0.27      1.65 o
  -7   9  15      167.51      183.55      5.54 o
  -6   9  15       71.85       60.66      2.46 o
  -5   9  15      234.06      269.55      8.76 o
  -4   9  15       16.33       11.87      1.04 o
  -3   9  15       11.11       12.59      1.02 o
  -2   9  15       19.33       12.93      1.11 o
  -1   9  15      141.36      159.59      4.83 o
   0   9  15        1.48        3.68      0.95 o
   1   9  15       53.55       48.19      2.24 o
   2   9  15      117.11      108.08      2.82 o
   3   9  15      128.52      127.80      4.49 o
   4   9  15        0.03       -0.04      0.83 o
   5   9  15        2.37        1.33      0.87 o
 -11  10  15       94.73       91.27      2.42 o
 -10  10  15       10.25        7.80      1.53 o
  -9  10  15      118.21      104.36      7.01 o
  -8  10  15        8.09        5.61      0.96 o
  -7  10  15       33.53       24.59      1.13 o
  -6  10  15        6.51        2.98      0.85 o
  -5  10  15       28.22       25.36      1.20 o
  -4  10  15      413.85      410.33     14.41 o
  -3  10  15       21.96       26.04      1.23 o
  -2  10  15      280.57      242.31     11.90 o
  -1  10  15        1.02        1.64      0.90 o
   0  10  15       69.73       60.62      2.18 o
   1  10  15       39.98       36.29      1.60 o
   2  10  15      439.97      391.49      7.26 o
   3  10  15      132.64      125.40      4.33 o
  -8  11  15        7.82        2.94      1.24 o
  -7  11  15        0.02       -0.33      0.95 o
  -6  11  15      177.99      157.35      2.59 o
  -5  11  15       49.69       37.50      1.27 o
  -4  11  15       30.32       27.83      1.47 o
  -3  11  15       64.51       56.26      1.56 o
  -2  11  15       49.07       43.28      2.31 o
  -1  11  15        4.67        2.71      1.07 o
   0  11  15       54.19       42.17      1.89 o
 -18   0  16       14.49       14.73      6.60 o
 -16   0  16      346.58      389.16     11.10 o
 -14   0  16      377.25      380.23      5.45 o
 -12   0  16       13.76       18.53      1.55 o
 -10   0  16      159.52      153.68      3.54 o
  -8   0  16      448.17      411.49      7.09 o
  -6   0  16     2329.73     2303.32     15.71 o
  -4   0  16     5147.76     5495.93     32.75 o
  -2   0  16     6874.93     6998.31    262.43 o
   0   0  16     1649.87     1744.29     59.03 o
   2   0  16      540.95      595.26     12.67 o
   4   0  16      739.42      806.74      8.65 o
   6   0  16      337.47      371.00      5.69 o
   8   0  16      717.49      686.53     15.26 o
  10   0  16     1053.42      990.16     87.03 o
 -19   1  16      221.54      228.33      4.91 o
 -18   1  16       21.30       13.19      1.85 o
 -17   1  16      121.08      129.45      5.43 o
 -16   1  16       28.70       33.74      1.70 o
 -15   1  16        1.72        1.54      0.96 o
 -14   1  16       49.66       53.37      1.49 o
 -13   1  16       34.71       33.92      1.36 o
 -12   1  16      707.32      702.85      8.26 o
 -11   1  16      265.74      269.01      3.57 o
 -10   1  16      118.67      109.95      2.18 o
  -9   1  16     2676.06     2683.27     25.87 o
  -8   1  16        9.44       12.31      1.47 o
  -7   1  16     3019.63     3045.00     19.43 o
  -6   1  16      275.82      265.13      3.36 o
  -5   1  16     1357.04     1447.59     21.32 o
  -4   1  16     2470.35     2408.83     24.95 o
  -3   1  16       88.97      109.46      3.52 o
  -2   1  16      828.54      898.79     14.79 o
  -1   1  16     1112.54     1177.72     24.85 o
   0   1  16     1461.66     1453.93     34.71 o
   1   1  16      846.88      918.52     13.09 o
   2   1  16       19.41       29.67      1.33 o
   3   1  16      538.72      573.66      5.62 o
   4   1  16        5.31        5.56      1.06 o
   5   1  16      502.53      517.89      7.03 o
   6   1  16       28.81       29.17      1.53 o
   7   1  16       72.50       80.78      2.07 o
   8   1  16       16.58       15.33      1.12 o
   9   1  16       13.32       13.84      1.18 o
  10   1  16        0.86        1.80      0.99 o
 -19   2  16        0.68        1.53      1.17 o
 -18   2  16      102.85       81.11      2.87 o
 -17   2  16        0.08        0.81      1.11 o
 -16   2  16      100.19      123.64      2.61 o
 -15   2  16       53.41       51.17      1.64 o
 -14   2  16      116.49      152.05      3.39 o
 -13   2  16      387.61      441.31      6.09 o
 -12   2  16       92.51      101.28      2.26 o
 -11   2  16       36.27       40.60      2.16 o
 -10   2  16      331.66      359.03      3.98 o
  -9   2  16      541.83      556.45      5.01 o
  -8   2  16      116.55      129.62      2.45 o
  -7   2  16     1402.07     1309.57      9.15 o
  -6   2  16     1596.99     1521.27     11.71 o
  -5   2  16      785.53      881.99     15.48 o
  -4   2  16      102.27       73.64      2.09 o
  -3   2  16      146.18      139.18      2.85 o
  -2   2  16      815.62      848.33      7.45 o
  -1   2  16      262.85      258.39      7.28 o
   0   2  16      904.30      881.85      8.85 o
   1   2  16       95.10      109.67      2.39 o
   2   2  16      304.69      408.62      5.14 o
   3   2  16      153.71      155.96      2.29 o
   4   2  16       26.99       23.96      1.21 o
   5   2  16        7.92       11.35      1.09 o
   6   2  16      146.61      169.34      2.41 o
   7   2  16      254.10      243.57      3.85 o
   8   2  16      154.68      161.29      5.43 o
   9   2  16      127.23      120.33      6.16 o
  10   2  16       35.90       37.89      1.68 o
 -18   3  16      113.65       83.36      3.94 o
 -17   3  16        4.35        4.72      1.28 o
 -16   3  16       24.29       21.91      1.59 o
 -15   3  16       85.17       94.00      2.65 o
 -14   3  16       13.22       14.60      1.38 o
 -13   3  16       16.26       21.20      2.12 o
 -12   3  16      113.70      112.71      4.06 o
 -11   3  16      135.99      141.97      2.85 o
 -10   3  16     3860.98     3995.13     21.61 o
  -9   3  16       10.60        8.98      1.24 o
  -8   3  16      101.36      108.17      3.61 o
  -7   3  16       35.02       50.21      2.14 o
  -6   3  16        0.04        2.10      1.36 o
  -5   3  16       38.99       46.43      1.62 o
  -4   3  16      438.35      482.65      4.45 o
  -3   3  16       12.61       16.52      1.32 o
  -2   3  16       55.52       60.98      1.63 o
  -1   3  16      110.57      140.23      2.80 o
   0   3  16        5.28       10.67      1.36 o
   1   3  16      252.44      271.11      3.60 o
   2   3  16     3070.58     3379.27     15.12 o
   3   3  16      624.35      720.27      6.16 o
   4   3  16      354.48      387.51      3.55 o
   5   3  16      311.79      310.40      3.22 o
   6   3  16      229.84      247.38      3.25 o
   7   3  16       33.39       41.83      1.40 o
   8   3  16        0.72        1.73      0.91 o
   9   3  16        9.94        7.75      1.11 o
  10   3  16       41.85       25.93      3.14 o
 -18   4  16        1.08        1.06      1.24 o
 -17   4  16       73.29       74.92      2.95 o
 -16   4  16       27.11       24.43      1.66 o
 -15   4  16      157.53      174.81      3.36 o
 -14   4  16      146.03      139.78      6.77 o
 -13   4  16     1721.86     1794.79     16.55 o
 -12   4  16      141.02      155.54      2.98 o
 -11   4  16      121.08      130.01      2.66 o
 -10   4  16     1486.41     1538.84     16.61 o
  -9   4  16       14.21       17.15      1.29 o
  -8   4  16     1424.50     1488.99      9.12 o
  -7   4  16        4.07        6.17      1.19 o
  -6   4  16     1507.58     1681.73     17.65 o
  -5   4  16      564.89      552.10      9.43 o
  -4   4  16      287.91      253.91      2.87 o
  -3   4  16       21.19       36.26      1.62 o
  -2   4  16        0.55        2.04      1.20 o
  -1   4  16     1210.88     1372.69     11.02 o
   0   4  16      282.07      295.97      3.36 o
   1   4  16      208.39      217.11      2.96 o
   2   4  16      990.80     1057.70     11.00 o
   3   4  16      127.86      152.42      2.72 o
   4   4  16       91.56      110.76      2.26 o
   5   4  16        1.56        1.46      0.97 o
   6   4  16       63.37       63.33      1.55 o
   7   4  16        5.46        7.50      0.91 o
   8   4  16       34.08       31.61      1.35 o
   9   4  16        1.21        2.84      0.97 o
  10   4  16       45.37       30.75      2.41 o
 -17   5  16       22.19       15.68      1.14 o
 -16   5  16      176.70      158.26      4.35 o
 -15   5  16       98.98      114.46      3.03 o
 -14   5  16       55.73       52.32      2.02 o
 -13   5  16     2701.41     2845.29     38.91 o
 -12   5  16      188.22      219.44      3.49 o
 -11   5  16     1373.39     1443.15     24.41 o
 -10   5  16      464.82      521.65      6.03 o
  -9   5  16      577.42      599.92      5.13 o
  -8   5  16      510.56      495.14      6.40 o
  -7   5  16      155.46      151.67      2.46 o
  -6   5  16     1083.72     1181.66     22.86 o
  -5   5  16       32.64       43.45      1.61 o
  -4   5  16      158.54      197.44      2.57 o
  -3   5  16      420.73      447.36      9.88 o
  -2   5  16       52.52       55.62      1.53 o
  -1   5  16      241.68      247.22      3.10 o
   0   5  16      625.40      621.45      4.85 o
   1   5  16      950.90     1026.49      6.22 o
   2   5  16      266.54      322.75      4.59 o
   3   5  16       46.88       40.97      1.72 o
   4   5  16      138.96      130.70      2.30 o
   5   5  16       31.28       29.18      1.29 o
   6   5  16       51.58       41.60      1.36 o
   7   5  16       60.80       68.76      2.73 o
   8   5  16       82.95       75.83      3.69 o
   9   5  16       19.68       11.35      1.08 o
 -17   6  16       14.33       11.45      2.05 o
 -16   6  16        4.58        3.23      0.95 o
 -15   6  16       54.24       49.96      3.80 o
 -14   6  16       72.96       76.58      2.41 o
 -13   6  16       79.28       93.33      2.58 o
 -12   6  16      147.14      157.11      9.69 o
 -11   6  16      376.75      359.47      9.35 o
 -10   6  16     2139.12     2263.70     47.92 o
  -9   6  16       18.91       20.74      1.44 o
  -8   6  16      921.41      968.27      9.00 o
  -7   6  16      647.48      727.80     11.70 o
  -6   6  16      133.40      125.09      4.02 o
  -5   6  16        8.22       15.15      1.14 o
  -4   6  16      394.33      401.72      5.67 o
  -3   6  16       70.35       82.23      1.95 o
  -2   6  16        3.12        5.18      1.13 o
  -1   6  16      158.96      181.82      3.04 o
   0   6  16       63.88       59.06      2.20 o
   1   6  16       25.07       34.54      1.51 o
   2   6  16      263.10      280.24      4.25 o
   3   6  16        1.08        4.15      1.12 o
   4   6  16     1001.44     1128.11     19.27 o
   5   6  16        6.59       13.44      1.13 o
   6   6  16       19.65       17.03      0.99 o
   7   6  16        0.38        1.45      0.73 o
   8   6  16       28.57       22.07      1.48 o
 -15   7  16      210.32      181.06      3.09 o
 -14   7  16      136.30      109.05      2.80 o
 -13   7  16      380.37      377.17     19.79 o
 -12   7  16      165.60      166.78      7.80 o
 -11   7  16      225.02      211.39      8.26 o
 -10   7  16       11.02       11.25      1.11 o
  -9   7  16      171.41      186.48      3.15 o
  -8   7  16        6.94       10.01      1.21 o
  -7   7  16      813.22      834.82     12.92 o
  -6   7  16        6.81        5.24      1.19 o
  -5   7  16       31.02       23.78      1.12 o
  -4   7  16       99.55      112.70      2.57 o
  -3   7  16        1.91        5.38      1.04 o
  -2   7  16      169.63      172.76      2.44 o
  -1   7  16      140.53      146.52      3.52 o
   0   7  16      331.48      330.46      6.22 o
   1   7  16      171.17      180.04      4.04 o
   2   7  16      111.64       88.73      3.16 o
   3   7  16      513.56      543.59     11.43 o
   4   7  16      148.62      156.57      2.53 o
   5   7  16       27.17       20.47      1.18 o
   6   7  16        1.21        1.13      0.81 o
   7   7  16        7.19        7.40      1.09 o
 -14   8  16       16.79        9.93      1.03 o
 -13   8  16        0.30        0.57      0.87 o
 -12   8  16        0.57        1.34      0.84 o
 -11   8  16       50.92       48.00      4.84 o
 -10   8  16      341.64      326.32     17.84 o
  -9   8  16      442.39      514.38     18.34 o
  -8   8  16      183.82      182.39      5.49 o
  -7   8  16      616.61      651.46     27.55 o
  -6   8  16       15.64       17.11      1.59 o
  -5   8  16     1735.69     1807.02     44.59 o
  -4   8  16       18.44       17.17      1.18 o
  -3   8  16      493.09      536.93     10.10 o
  -2   8  16        1.67        4.87      1.01 o
  -1   8  16      129.01      131.70      3.63 o
   0   8  16      250.60      259.01      5.90 o
   1   8  16       53.25       54.42      2.77 o
   2   8  16       26.00       20.84      1.46 o
   3   8  16       50.44       56.58      1.82 o
   4   8  16       20.43       15.46      1.00 o
   5   8  16      276.21      251.00      3.32 o
   6   8  16        0.01        1.25      1.12 o
 -13   9  16       12.15        6.87      4.23 o
 -12   9  16        0.02        0.33      1.08 o
 -11   9  16        1.12        0.85      1.00 o
 -10   9  16      137.41      123.73     27.25 o
  -9   9  16        6.88        7.27      1.09 o
  -8   9  16       46.98       53.91      4.83 o
  -7   9  16      235.06      195.50      8.65 o
  -6   9  16      247.86      241.34      9.83 o
  -5   9  16        4.48        4.35      0.93 o
  -4   9  16      580.30      570.75     16.32 o
  -3   9  16        0.20       -0.09      0.92 o
  -2   9  16     1469.44     1504.15     32.99 o
  -1   9  16       21.81       13.92      1.58 o
   0   9  16      125.98       91.83      4.76 o
   1   9  16        0.08        1.36      1.02 o
   2   9  16       57.16       53.61      1.61 o
   3   9  16        4.48        3.09      0.88 o
   4   9  16        7.56        3.39      1.50 o
 -10  10  16       77.39       84.05      3.56 o
  -9  10  16      570.16      548.95      8.75 o
  -8  10  16       37.24       31.11      1.87 o
  -7  10  16      344.08      324.90     12.99 o
  -6  10  16        7.43        4.62      0.89 o
  -5  10  16      278.15      250.49     11.63 o
  -4  10  16      106.84      100.87      4.92 o
  -3  10  16       87.55       71.49      4.27 o
  -2  10  16        5.89        3.36      0.89 o
  -1  10  16      119.62       86.82      4.09 o
   0  10  16       29.89       24.54      1.28 o
   1  10  16        1.33        1.72      0.81 o
   2  10  16        4.02        1.44      2.15 o
 -17   0  17      124.81      118.24      4.87 o
 -15   0  17       28.23       27.82      2.98 o
 -13   0  17      304.15      310.71      8.19 o
 -11   0  17     3026.12     3149.67     14.21 o
  -9   0  17      817.20      766.88      8.01 o
  -7   0  17       19.74       19.40      1.64 o
  -5   0  17      421.93      498.77     15.61 o
  -3   0  17     1229.34     1256.79     12.35 o
  -1   0  17     2058.91     2224.18    105.30 o
   1   0  17      188.95      150.06      5.39 o
   3   0  17     1544.73     1848.39     36.85 o
   5   0  17       19.94       13.49      1.93 o
   7   0  17      104.04       85.56      2.93 o
   9   0  17       55.77       39.08      7.24 o
 -18   1  17        1.37        1.95      0.97 o
 -17   1  17        8.76        7.07      1.06 o
 -16   1  17        6.74        6.76      1.53 o
 -15   1  17        8.26       11.13      1.12 o
 -14   1  17      115.63      133.05      2.69 o
 -13   1  17      214.95      219.33      4.16 o
 -12   1  17      311.14      336.08      6.84 o
 -11   1  17       11.24       12.25      1.27 o
 -10   1  17      302.87      262.18      3.97 o
  -9   1  17       88.02       63.22      2.21 o
  -8   1  17       11.74       15.03      1.36 o
  -7   1  17      482.04      445.92      4.34 o
  -6   1  17      147.51      134.58      2.53 o
  -5   1  17        1.72        2.58      1.17 o
  -4   1  17       93.31       97.31      1.98 o
  -3   1  17      579.93      596.05     10.84 o
  -2   1  17     2280.04     2343.96     52.74 o
  -1   1  17      111.52      131.43      3.10 o
   0   1  17       91.22       97.45      3.13 o
   1   1  17      613.94      655.23      5.75 o
   2   1  17       21.39       29.58      1.37 o
   3   1  17      624.09      672.02     10.10 o
   4   1  17      245.90      231.88      5.47 o
   5   1  17       10.37        6.19      1.16 o
   6   1  17      629.22      678.40      7.94 o
   7   1  17       74.38       63.69      2.03 o
   8   1  17      253.40      225.10      6.14 o
   9   1  17       35.27       20.79      1.31 o
  10   1  17       14.05       11.94      2.38 o
 -18   2  17      188.04      157.01     11.11 o
 -17   2  17        0.21        0.89      1.12 o
 -16   2  17       33.90       35.36      1.62 o
 -15   2  17       19.70       18.88      2.04 o
 -14   2  17       78.30       84.93      1.93 o
 -13   2  17      269.63      317.02      3.49 o
 -12   2  17       76.80       84.86      2.06 o
 -11   2  17      864.53      921.25     12.03 o
 -10   2  17       57.29       51.90      2.30 o
  -9   2  17      408.68      434.18      6.31 o
  -8   2  17     1037.74     1082.51      9.71 o
  -7   2  17       10.09        8.83      2.15 o
  -6   2  17      679.90      700.98      5.89 o
  -5   2  17       25.11       28.70      1.58 o
  -4   2  17      665.46      720.67      6.45 o
  -3   2  17        3.00        6.71      1.22 o
  -2   2  17      548.78      632.73      7.38 o
  -1   2  17     1639.81     1712.27     20.25 o
   0   2  17      205.42      206.25      3.01 o
   1   2  17     1385.28     1552.42      8.21 o
   2   2  17        5.57        3.27      1.18 o
   3   2  17      895.50      950.49     12.07 o
   4   2  17      240.36      258.08      5.59 o
   5   2  17      380.76      451.79      4.36 o
   6   2  17      172.49      157.45      6.12 o
   7   2  17        8.90        8.06      0.94 o
   8   2  17      154.76      147.97      4.02 o
   9   2  17       53.94       35.42      1.70 o
 -18   3  17       17.02       13.15      1.04 o
 -17   3  17      478.95      442.85      7.57 o
 -16   3  17      198.78      192.44      5.16 o
 -15   3  17      224.91      246.69      5.33 o
 -14   3  17      216.35      229.23      3.36 o
 -13   3  17      383.27      361.82      8.92 o
 -12   3  17        7.50        3.39      1.67 o
 -11   3  17       89.45       95.76      2.03 o
 -10   3  17      239.81      232.12      2.92 o
  -9   3  17      436.97      454.99      5.21 o
  -8   3  17      937.80     1010.92     11.12 o
  -7   3  17      243.40      290.51      3.49 o
  -6   3  17       30.86       24.38      1.41 o
  -5   3  17       66.38       59.90      2.31 o
  -4   3  17       31.98       33.05      1.58 o
  -3   3  17       76.06       79.56      2.14 o
  -2   3  17      337.06      408.59      4.16 o
  -1   3  17      132.96      125.50      2.34 o
   0   3  17       29.70       32.28      1.42 o
   1   3  17      265.42      265.65      3.61 o
   2   3  17       79.14       72.42      1.77 o
   3   3  17      203.11      208.12      2.49 o
   4   3  17       11.50       12.02      1.14 o
   5   3  17        2.24        4.12      1.16 o
   6   3  17       83.13      104.13      2.63 o
   7   3  17       63.92       65.39      8.36 o
   8   3  17       73.15       49.48      1.48 o
   9   3  17      172.36      115.94      2.90 o
 -17   4  17      222.27      204.56      3.98 o
 -16   4  17        5.23        4.11      1.06 o
 -15   4  17       48.42       58.59      2.25 o
 -14   4  17      928.14      985.77     17.58 o
 -13   4  17      106.51      109.05      2.76 o
 -12   4  17      153.39      137.95      2.69 o
 -11   4  17        9.29       13.13      1.34 o
 -10   4  17       67.37       65.83      2.41 o
  -9   4  17      179.40      169.67      2.86 o
  -8   4  17      125.58      127.57      4.41 o
  -7   4  17      495.56      531.45      9.65 o
  -6   4  17       64.85       80.08      2.18 o
  -5   4  17      445.23      459.93      6.95 o
  -4   4  17       30.46       31.68      1.52 o
  -3   4  17     1148.39     1393.34      8.55 o
  -2   4  17     1451.89     1542.95     15.48 o
  -1   4  17      772.00      820.95      4.94 o
   0   4  17      182.48      220.03      3.01 o
   1   4  17      122.63      146.41      2.27 o
   2   4  17      165.51      148.91      3.00 o
   3   4  17      135.56      144.59      3.24 o
   4   4  17       81.76       70.88      2.11 o
   5   4  17      126.44      126.67      1.94 o
   6   4  17      119.13      116.38      1.89 o
   7   4  17        1.64       -0.51      1.00 o
   8   4  17       58.42       50.54      2.35 o
 -17   5  17      103.22       80.83      3.39 o
 -16   5  17        3.26        1.91      0.95 o
 -15   5  17       17.80       13.63      1.29 o
 -14   5  17     1197.94     1197.62     44.16 o
 -13   5  17      123.50      127.91      2.98 o
 -12   5  17      707.80      697.07     26.25 o
 -11   5  17       27.19       29.08      1.40 o
 -10   5  17      102.79       96.14      2.02 o
  -9   5  17      234.94      249.98      4.30 o
  -8   5  17        0.79        1.30      1.27 o
  -7   5  17       20.08       21.06      1.42 o
  -6   5  17       58.70       72.53      2.06 o
  -5   5  17     1027.72     1049.84     19.07 o
  -4   5  17      179.59      193.00      4.17 o
  -3   5  17       35.60       40.88      2.13 o
  -2   5  17      531.33      554.64      7.48 o
  -1   5  17      480.33      453.36      6.24 o
   0   5  17        7.06        7.80      1.35 o
   1   5  17      136.87      145.67      2.41 o
   2   5  17      467.47      468.37      6.77 o
   3   5  17       10.30        7.99      1.01 o
   4   5  17        3.86        5.14      0.90 o
   5   5  17        2.44        3.60      0.82 o
   6   5  17       39.27       41.36      2.19 o
   7   5  17       11.30       10.35      0.93 o
   8   5  17       23.69       24.52      1.60 o
 -16   6  17       14.61       10.71      1.49 o
 -15   6  17      543.37      484.13     24.81 o
 -14   6  17       42.49       28.85      1.37 o
 -13   6  17      350.26      374.22     12.31 o
 -12   6  17       62.10       60.58      3.78 o
 -11   6  17       95.70       92.83      2.68 o
 -10   6  17      402.19      435.31      5.80 o
  -9   6  17       27.59       21.52      1.44 o
  -8   6  17     1446.88     1555.09     16.79 o
  -7   6  17      192.43      192.02      9.14 o
  -6   6  17      694.56      749.95     11.02 o
  -5   6  17      614.07      633.58     13.56 o
  -4   6  17        8.70       19.40      1.24 o
  -3   6  17      189.07      198.36      4.40 o
  -2   6  17      359.51      376.29      7.96 o
  -1   6  17       35.91       34.61      1.45 o
   0   6  17       42.64       37.23      1.50 o
   1   6  17       18.01       18.97      1.36 o
   2   6  17      114.14      115.50      2.39 o
   3   6  17      132.49      129.86      3.53 o
   4   6  17       58.21       60.54      1.43 o
   5   6  17      109.80      114.96      2.02 o
   6   6  17       37.59       30.44      1.06 o
   7   6  17       27.93       25.22      2.23 o
 -15   7  17        2.61        1.59      1.96 o
 -14   7  17      166.33      120.84      4.82 o
 -13   7  17       17.46       13.27      1.83 o
 -12   7  17        0.44        2.38      0.90 o
 -11   7  17      512.87      491.86     24.90 o
 -10   7  17       10.97        8.67      1.23 o
  -9   7  17      363.01      370.21      6.82 o
  -8   7  17       10.41       14.08      1.92 o
  -7   7  17      175.80      176.58      8.00 o
  -6   7  17      198.93      174.30      6.52 o
  -5   7  17       54.49       53.08      2.75 o
  -4   7  17      185.99      178.68      4.67 o
  -3   7  17      248.49      230.89      7.54 o
  -2   7  17       66.90       63.49      2.07 o
  -1   7  17       81.23       89.50      3.79 o
   0   7  17       52.14       47.78      1.90 o
   1   7  17      179.49      200.65      4.22 o
   2   7  17       38.55       36.63      1.51 o
   3   7  17      770.39      758.27     21.54 o
   4   7  17        3.27        3.01      0.83 o
   5   7  17      135.90      126.97      2.25 o
   6   7  17      216.02      219.78      5.64 o
 -13   8  17        0.13        0.74      1.37 o
 -12   8  17       55.06       37.99      1.90 o
 -11   8  17       15.32        7.23      1.76 o
 -10   8  17       99.25       97.44      7.56 o
  -9   8  17        9.82       16.36      1.49 o
  -8   8  17        1.72        1.90      1.13 o
  -7   8  17       25.82       27.99      1.77 o
  -6   8  17       10.87        7.70      1.48 o
  -5   8  17       26.39       30.80      1.90 o
  -4   8  17        1.82        2.01      0.99 o
  -3   8  17      403.30      355.92     11.14 o
  -2   8  17      328.59      322.37      3.78 o
  -1   8  17       28.97       32.01      2.31 o
   0   8  17      178.47      155.02      6.25 o
   1   8  17      159.51      151.14      2.63 o
   2   8  17      242.11      254.45     10.15 o
   3   8  17        0.37        2.11      0.81 o
   4   8  17        0.61        0.38      1.00 o
   5   8  17        8.49        9.64      1.86 o
 -12   9  17        0.54        0.72      1.87 o
 -11   9  17      150.33      112.46      4.64 o
 -10   9  17        2.38        5.26      1.02 o
  -9   9  17      202.91      179.22     11.36 o
  -8   9  17       10.18        7.95      1.20 o
  -7   9  17        1.56        2.27      1.08 o
  -6   9  17       68.44       68.18      2.72 o
  -5   9  17      163.11      147.65      9.47 o
  -4   9  17      103.51       87.03      4.53 o
  -3   9  17        3.03        1.50      0.92 o
  -2   9  17      138.60      123.16      3.37 o
  -1   9  17      147.43      120.84      3.83 o
   0   9  17       11.81        3.00      0.91 o
   1   9  17      199.36      162.65      4.12 o
   2   9  17        1.50        1.29      0.96 o
   3   9  17      514.22      506.06     30.47 o
  -9  10  17       56.22       51.09      1.89 o
  -8  10  17        3.91        4.48      1.73 o
  -7  10  17        6.49        5.15      1.13 o
  -6  10  17        2.00        4.21      0.95 o
  -5  10  17        3.85        2.98      0.92 o
  -4  10  17      270.23      227.61      7.31 o
  -3  10  17      392.00      300.15      5.14 o
  -2  10  17      332.89      203.83      9.22 o
  -1  10  17      101.85       78.88     19.03 o
   0  10  17      136.25      158.87      7.56 o
 -18   0  18       26.43       25.15      2.50 o
 -16   0  18       14.48       16.26      1.86 o
 -14   0  18       92.05       97.05      2.97 o
 -12   0  18      128.60      125.32      4.63 o
 -10   0  18      329.65      345.25      5.54 o
  -8   0  18       85.00       79.10      2.89 o
  -6   0  18        9.09        1.33      2.38 o
  -4   0  18      180.09      197.68      5.28 o
  -2   0  18      486.50      466.42     11.32 o
   0   0  18      242.55      285.98      8.91 o
   2   0  18      268.00      256.51     12.50 o
   4   0  18        6.98        2.46      1.78 o
   6   0  18      124.49      115.78      3.78 o
   8   0  18       16.90       14.78      1.46 o
 -18   1  18       39.65       24.90      1.68 o
 -17   1  18       19.13       18.58      1.41 o
 -16   1  18       37.70       40.10      1.69 o
 -15   1  18       21.31       18.37      1.14 o
 -14   1  18        0.11        0.62      0.92 o
 -13   1  18        8.19        4.87      0.98 o
 -12   1  18      441.54      472.86      7.57 o
 -11   1  18      273.69      260.22      4.08 o
 -10   1  18       72.36       64.21      2.00 o
  -9   1  18       84.08      104.09      2.33 o
  -8   1  18      652.57      692.89      6.90 o
  -7   1  18     1206.02     1359.32     12.75 o
  -6   1  18      172.05      152.75      2.43 o
  -5   1  18      179.96      197.47      3.90 o
  -4   1  18      296.99      280.21      7.91 o
  -3   1  18      401.35      473.27     10.89 o
  -2   1  18      298.02      326.12      4.54 o
  -1   1  18       92.22       76.59      2.91 o
   0   1  18       53.00       46.61      2.51 o
   1   1  18        0.46        2.22      1.43 o
   2   1  18      102.55      107.36      4.06 o
   3   1  18      222.94      249.13      6.96 o
   4   1  18       68.07       67.73      3.58 o
   5   1  18      173.64      160.46      3.16 o
   6   1  18       74.23       62.94      2.03 o
   7   1  18       29.07       32.02      1.28 o
   8   1  18       28.58       23.00      1.78 o
 -17   2  18      224.15      212.34      3.24 o
 -16   2  18      285.48      265.35      4.16 o
 -15   2  18       40.46       41.31      1.51 o
 -14   2  18      193.30      216.89      5.43 o
 -13   2  18        9.24        9.09      1.13 o
 -12   2  18      568.82      569.38     10.53 o
 -11   2  18       99.43      115.67      2.88 o
 -10   2  18       84.44       71.69      2.76 o
  -9   2  18      239.81      233.55      3.18 o
  -8   2  18       72.47       78.25      2.05 o
  -7   2  18      254.59      245.09      4.01 o
  -6   2  18      712.27      834.93      9.83 o
  -5   2  18      111.66       91.99      2.28 o
  -4   2  18        7.88        3.60      1.16 o
  -3   2  18      157.36      161.92      2.87 o
  -2   2  18      146.41      157.11      3.01 o
  -1   2  18        6.75        9.02      1.51 o
   0   2  18      471.86      543.45     12.24 o
   1   2  18       86.53       79.62      2.24 o
   2   2  18       27.20       21.27      1.25 o
   3   2  18      417.54      498.69      7.65 o
   4   2  18        4.78        6.28      1.13 o
   5   2  18      140.39      142.47      6.00 o
   6   2  18       19.25       14.47      1.09 o
   7   2  18       78.17       62.08      7.96 o
   8   2  18       41.15       32.89      1.73 o
 -17   3  18       40.65       36.59      1.36 o
 -16   3  18       53.20       53.49      2.36 o
 -15   3  18      103.32       77.04      2.33 o
 -14   3  18       13.74       16.38      1.21 o
 -13   3  18      288.04      307.84      7.32 o
 -12   3  18       38.56       30.14      1.68 o
 -11   3  18      238.48      260.25      3.89 o
 -10   3  18     1140.34     1273.13     20.69 o
  -9   3  18       58.20       71.16      2.01 o
  -8   3  18       31.38       42.68      4.15 o
  -7   3  18      162.90      148.93      2.86 o
  -6   3  18      184.17      195.94      2.84 o
  -5   3  18       15.98       21.23      1.62 o
  -4   3  18      309.50      300.42      9.11 o
  -3   3  18     1006.37     1073.60     12.10 o
  -2   3  18      698.24      740.97      6.09 o
  -1   3  18      871.28      919.73      9.86 o
   0   3  18       18.72       27.90      1.42 o
   1   3  18      126.78      116.94      2.70 o
   2   3  18      210.69      226.79      5.58 o
   3   3  18      222.62      227.24      4.44 o
   4   3  18      166.19      171.50      3.49 o
   5   3  18       19.47       12.78      1.16 o
   6   3  18       66.57       67.67      3.49 o
   7   3  18       31.50       33.97      1.37 o
   8   3  18        2.21        1.62      1.28 o
 -17   4  18        7.57        2.17      1.23 o
 -16   4  18       12.30        9.20      1.01 o
 -15   4  18      100.51       79.50      4.11 o
 -14   4  18        2.44        3.59      1.10 o
 -13   4  18      257.95      263.85      6.33 o
 -12   4  18     1192.36     1158.71     52.34 o
 -11   4  18      119.03      130.59      4.09 o
 -10   4  18        2.30        2.21      1.27 o
  -9   4  18      428.98      461.46      4.77 o
  -8   4  18       60.03       78.84      2.36 o
  -7   4  18       69.26       76.10      2.11 o
  -6   4  18       24.31       25.06      1.50 o
  -5   4  18      118.32      106.71      2.90 o
  -4   4  18      414.83      466.68     10.32 o
  -3   4  18      233.23      268.86      3.26 o
  -2   4  18      178.58      210.26      4.80 o
  -1   4  18      275.01      296.19      4.32 o
   0   4  18        2.75        4.14      1.10 o
   1   4  18      265.58      284.40      6.57 o
   2   4  18       85.32       77.46      1.68 o
   3   4  18      839.85      915.53     17.31 o
   4   4  18        1.05        2.30      0.84 o
   5   4  18       26.43       24.63      1.07 o
   6   4  18        1.13        0.14      0.92 o
   7   4  18        6.05        4.97      1.11 o
 -16   5  18        2.47       -1.18      1.18 o
 -15   5  18       22.95       13.92      1.10 o
 -14   5  18        2.49        2.43      1.92 o
 -13   5  18       44.39       36.71      2.24 o
 -12   5  18        7.48        7.51      1.13 o
 -11   5  18       43.21       49.66      2.89 o
 -10   5  18       11.41       13.53      1.35 o
  -9   5  18        4.66        2.49      1.12 o
  -8   5  18      422.41      433.80      5.11 o
  -7   5  18       26.98       36.26      1.54 o
  -6   5  18      170.81      188.57      2.74 o
  -5   5  18      119.12      150.13      3.09 o
  -4   5  18      108.32      104.18      2.56 o
  -3   5  18       17.56       16.86      1.29 o
  -2   5  18      390.17      433.81      9.94 o
  -1   5  18       89.85       79.45      1.91 o
   0   5  18      181.41      241.26      3.77 o
   1   5  18      703.86      779.14     22.51 o
   2   5  18       54.14       55.74      1.64 o
   3   5  18      204.72      222.77      5.56 o
   4   5  18      724.09      749.44     22.10 o
   5   5  18      102.05       84.89      2.00 o
   6   5  18        4.69        4.65      0.90 o
   7   5  18        0.46       -1.49      1.49 o
 -15   6  18        6.68        5.16      1.02 o
 -14   6  18        9.95        6.48      1.11 o
 -13   6  18        4.78        4.67      1.83 o
 -12   6  18        6.56        7.39      1.16 o
 -11   6  18       27.33       24.22      1.65 o
 -10   6  18      409.62      427.65      6.66 o
  -9   6  18       24.11       32.07      1.63 o
  -8   6  18       88.41       95.90      2.43 o
  -7   6  18       45.83       59.49      2.88 o
  -6   6  18       42.16       40.61      1.62 o
  -5   6  18        2.81        5.56      1.24 o
  -4   6  18      184.72      172.86      6.02 o
  -3   6  18        4.60        1.67      1.06 o
  -2   6  18      149.46      148.85      5.75 o
  -1   6  18       54.99       53.55      1.74 o
   0   6  18      129.39      121.06      2.45 o
   1   6  18       23.09       28.75      1.30 o
   2   6  18        0.75        0.19      0.89 o
   3   6  18        0.19        0.93      0.82 o
   4   6  18      331.46      309.90      8.23 o
   5   6  18        7.94        4.97      0.82 o
   6   6  18       15.03       10.44      1.41 o
 -14   7  18      164.25      140.51      3.28 o
 -13   7  18       17.59       15.27      1.52 o
 -12   7  18       16.61       12.75      3.15 o
 -11   7  18        2.05        2.52      1.08 o
 -10   7  18       81.90       68.68      1.96 o
  -9   7  18      304.92      288.06      5.27 o
  -8   7  18       39.15       41.07      1.66 o
  -7   7  18      199.10      206.25      3.25 o
  -6   7  18      168.33      152.52     10.65 o
  -5   7  18      184.27      186.81      4.17 o
  -4   7  18      427.85      472.63     15.03 o
  -3   7  18       41.01       28.89      1.59 o
  -2   7  18      282.22      311.75     11.07 o
  -1   7  18       13.30       10.71      1.08 o
   0   7  18      750.49      813.70     21.93 o
   1   7  18       50.46       44.87      1.45 o
   2   7  18      274.14      225.31      5.29 o
   3   7  18       82.30       60.46      1.80 o
   4   7  18       16.61        9.60      0.91 o
   5   7  18       29.15       25.47      2.09 o
 -12   8  18       47.04       30.38      1.86 o
 -11   8  18        5.60        1.03      1.37 o
 -10   8  18       26.40       24.14      2.14 o
  -9   8  18        2.63        2.87      1.07 o
  -8   8  18       24.86       21.25      1.48 o
  -7   8  18      221.88      242.54      4.19 o
  -6   8  18       81.24       65.68      2.37 o
  -5   8  18     1156.67     1069.95     66.03 o
  -4   8  18       51.19       37.36      1.99 o
  -3   8  18       28.37       36.39      1.60 o
  -2   8  18       83.33       62.13      3.06 o
  -1   8  18        1.95        1.62      0.84 o
   0   8  18       40.44       33.93      2.70 o
   1   8  18        2.59        1.57      0.86 o
   2   8  18       22.64       20.70      2.72 o
   3   8  18        8.52        5.46      1.06 o
 -10   9  18        0.01       -1.08      1.08 o
  -9   9  18       31.18       28.14      1.75 o
  -8   9  18       20.50       11.32      1.36 o
  -7   9  18       17.68       15.12      1.19 o
  -6   9  18        4.40        3.73      1.00 o
  -5   9  18        2.28        3.52      1.21 o
  -4   9  18      139.65      173.69      8.62 o
  -3   9  18       31.93       18.39      1.41 o
  -2   9  18      562.81      439.11     16.32 o
  -1   9  18       22.65       17.61      1.24 o
   0   9  18      445.02      425.33     13.97 o
   1   9  18        8.65        6.25      1.30 o
  -4  10  18       30.81       29.22      2.28 o
 -17   0  19       49.66       46.96      3.27 o
 -15   0  19      152.14      147.58      9.47 o
 -13   0  19        3.01        1.96      1.53 o
 -11   0  19     1849.45     2164.42     12.80 o
  -9   0  19     1540.92     1746.08     29.74 o
  -7   0  19      402.20      430.53      5.60 o
  -5   0  19      516.99      734.57      9.61 o
  -3   0  19       47.10       41.02      2.95 o
  -1   0  19      808.93      959.28     31.95 o
   1   0  19     1068.72     1246.48     25.53 o
   3   0  19     2218.65     2471.35     50.16 o
   5   0  19      554.29      715.87     38.87 o
   7   0  19        8.80        4.52      1.37 o
 -17   1  19        1.06        1.31      1.34 o
 -16   1  19       24.53       20.13      1.51 o
 -15   1  19        1.07        0.32      1.05 o
 -14   1  19      223.67      232.24     10.86 o
 -13   1  19       53.24       61.28      2.72 o
 -12   1  19      229.19      246.81      5.53 o
 -11   1  19      106.46      113.32      2.59 o
 -10   1  19      103.12      107.38      2.84 o
  -9   1  19      269.06      270.74      5.02 o
  -8   1  19      114.94       99.53      2.57 o
  -7   1  19      578.26      592.74     12.41 o
  -6   1  19      129.12      120.68      3.04 o
  -5   1  19      867.73     1018.11     10.14 o
  -4   1  19      364.64      411.38     18.33 o
  -3   1  19       22.32       30.01      1.87 o
  -2   1  19      250.38      239.61      5.10 o
  -1   1  19      147.80      161.93      4.68 o
   0   1  19      117.18      114.73      5.45 o
   1   1  19        0.23        0.47      1.64 o
   2   1  19      461.50      524.13      8.20 o
   3   1  19       28.88       32.23      1.87 o
   4   1  19       31.19       32.11      2.82 o
   5   1  19       11.84        6.41      1.30 o
   6   1  19       41.11       33.67      2.08 o
   7   1  19       88.85       69.32      2.94 o
 -17   2  19       57.54       56.83      2.25 o
 -16   2  19       55.05       43.28      1.82 o
 -15   2  19       24.60       20.04      1.41 o
 -14   2  19       14.64       11.71      1.12 o
 -13   2  19       37.94       36.93      3.19 o
 -12   2  19      989.47     1122.00     19.34 o
 -11   2  19      393.45      432.12      5.61 o
 -10   2  19      781.00      761.55      7.70 o
  -9   2  19      401.30      445.01      5.82 o
  -8   2  19       42.25       36.68      1.48 o
  -7   2  19        2.20        6.18      1.22 o
  -6   2  19       23.24       34.67      1.86 o
  -5   2  19      220.10      256.55      7.47 o
  -4   2  19      236.00      299.42     13.92 o
  -3   2  19       93.05       71.94      2.01 o
  -2   2  19      132.87      168.00      3.02 o
  -1   2  19      220.79      240.83      5.46 o
   0   2  19      120.64      133.00      3.07 o
   1   2  19       91.15       87.87      2.16 o
   2   2  19        7.41       11.17      1.16 o
   3   2  19       20.06       22.00      1.29 o
   4   2  19      116.14       92.63      3.84 o
   5   2  19      614.56      582.98     20.15 o
   6   2  19       34.17       30.99      1.21 o
   7   2  19        0.83       -1.75      1.75 o
 -17   3  19      124.17      122.02      2.89 o
 -16   3  19       67.34       61.67      3.26 o
 -15   3  19      624.09      595.19     16.44 o
 -14   3  19        1.33        1.76      0.98 o
 -13   3  19     1209.90     1252.22     20.81 o
 -12   3  19       41.76       45.43      2.15 o
 -11   3  19      286.93      340.34      7.37 o
 -10   3  19      144.58      161.61      4.00 o
  -9   3  19       26.10       25.12      1.34 o
  -8   3  19        1.14        1.53      1.15 o
  -7   3  19       43.77       54.99      1.82 o
  -6   3  19       40.71       45.59      1.87 o
  -5   3  19       36.40       34.34      1.75 o
  -4   3  19       30.41       22.97      1.67 o
  -3   3  19      324.14      352.26     10.23 o
  -2   3  19      660.53      713.83     12.39 o
  -1   3  19      805.50      914.85     12.20 o
   0   3  19       45.50       35.22      1.70 o
   1   3  19       19.36       39.18      1.32 o
   2   3  19       88.38       81.47      2.88 o
   3   3  19       84.55       63.01      2.83 o
   4   3  19       68.75       65.49      1.78 o
   5   3  19       46.01       39.35      1.30 o
   6   3  19       29.81       21.02      1.37 o
   7   3  19        5.00        1.62      2.10 o
 -16   4  19       51.09       40.41      1.66 o
 -15   4  19      202.29      184.44      9.30 o
 -14   4  19      228.87      219.39      3.72 o
 -13   4  19      225.44      236.62      3.16 o
 -12   4  19      175.66      169.54      5.08 o
 -11   4  19        2.39        4.44      1.31 o
 -10   4  19        0.54        1.34      1.18 o
  -9   4  19       12.37       12.45      1.27 o
  -8   4  19       36.28       43.87      1.63 o
  -7   4  19      133.30      156.78      2.90 o
  -6   4  19      258.48      301.34      6.26 o
  -5   4  19        1.29        3.67      1.33 o
  -4   4  19      384.31      388.51     17.52 o
  -3   4  19      325.85      354.55     10.87 o
  -2   4  19       65.08       46.57      1.69 o
  -1   4  19      216.82      267.29      3.58 o
   0   4  19      157.43      148.91      4.55 o
   1   4  19      233.67      252.94      7.91 o
   2   4  19       75.13       65.75      2.39 o
   3   4  19       52.93       44.41      1.92 o
   4   4  19       10.60       11.84      0.86 o
   5   4  19       78.10       63.26      1.55 o
   6   4  19        1.56        1.27      1.77 o
 -16   5  19      114.41       92.34      3.88 o
 -15   5  19      326.33      296.68      8.92 o
 -14   5  19      253.27      252.65      3.32 o
 -13   5  19      126.99      146.40      4.03 o
 -12   5  19       47.66       39.89      2.78 o
 -11   5  19       44.23       41.03      3.28 o
 -10   5  19       83.87       99.33      3.26 o
  -9   5  19       12.21       14.44      1.76 o
  -8   5  19       14.71        8.17      1.18 o
  -7   5  19       13.64       18.61      1.35 o
  -6   5  19       84.76       77.71      2.03 o
  -5   5  19      114.70      119.97      3.20 o
  -4   5  19      495.06      566.72     15.26 o
  -3   5  19      352.55      352.55     14.75 o
  -2   5  19       43.06       46.78      1.67 o
  -1   5  19      330.17      367.81      9.44 o
   0   5  19        0.67        0.84      1.03 o
   1   5  19        2.04        2.67      0.89 o
   2   5  19      108.49      118.56      3.36 o
   3   5  19       43.42       39.97      1.93 o
   4   5  19       17.79       12.03      0.85 o
   5   5  19        3.00        1.02      1.38 o
 -15   6  19       99.47       88.21      2.00 o
 -14   6  19      182.95      164.38      6.37 o
 -13   6  19      419.73      423.84      7.97 o
 -12   6  19        3.15        1.58      1.05 o
 -11   6  19       73.24       60.97      2.63 o
 -10   6  19      321.07      337.38      8.67 o
  -9   6  19      151.75      150.34      2.98 o
  -8   6  19      314.97      355.14      5.97 o
  -7   6  19      201.78      204.81     11.94 o
  -6   6  19       21.83       20.39      1.52 o
  -5   6  19       52.28       55.24      2.50 o
  -4   6  19        1.24        1.41      1.24 o
  -3   6  19       68.46       56.44      4.38 o
  -2   6  19        1.45        1.94      1.00 o
  -1   6  19      132.10      147.28      5.10 o
   0   6  19       97.75       78.30      4.40 o
   1   6  19       56.59       44.81      2.54 o
   2   6  19      167.84      150.59      4.87 o
   3   6  19       15.57        9.34      0.89 o
   4   6  19       14.12       12.79      1.31 o
 -13   7  19       29.48       33.50      1.93 o
 -12   7  19       50.31       49.13      1.88 o
 -11   7  19      210.89      183.71     10.56 o
 -10   7  19      549.32      536.68     24.35 o
  -9   7  19      335.81      375.92      6.76 o
  -8   7  19      158.65      158.68      3.17 o
  -7   7  19      162.61      181.61      3.28 o
  -6   7  19       98.10       94.67      6.88 o
  -5   7  19      307.51      314.91     14.95 o
  -4   7  19       70.87       73.68      3.20 o
  -3   7  19        9.76        9.85      1.16 o
  -2   7  19       64.17       51.17      3.93 o
  -1   7  19        1.73        4.97      1.31 o
   0   7  19       18.75       18.61      1.21 o
   1   7  19       54.35       44.47      2.06 o
   2   7  19        1.13       -0.96      0.96 o
   3   7  19      155.61      152.20     18.34 o
 -11   8  19        4.46        4.80      1.56 o
 -10   8  19      133.01      115.87      2.53 o
  -9   8  19       59.34       51.15      2.14 o
  -8   8  19        1.38        1.95      0.96 o
  -7   8  19      123.53      106.09      4.77 o
  -6   8  19        4.16        2.76      1.17 o
  -5   8  19       48.53       41.77      3.37 o
  -4   8  19      248.74      257.88      4.87 o
  -3   8  19        8.25       10.60      1.22 o
  -2   8  19      103.69       88.28      3.35 o
  -1   8  19        2.36        4.31      1.22 o
   0   8  19       96.09       95.80      5.77 o
   1   8  19       51.48       49.26      4.31 o
  -8   9  19        1.59        0.06      5.12 o
  -7   9  19      224.16      215.88      3.67 o
  -6   9  19       10.08        8.74      1.15 o
  -5   9  19      370.47      339.05      4.90 o
  -4   9  19       37.27       37.56      2.41 o
  -3   9  19        8.33        6.77      1.15 o
  -2   9  19       23.65       16.36      1.99 o
 -16   0  20      345.32      350.36      7.43 o
 -14   0  20      749.06      805.06      9.46 o
 -12   0  20      103.23      145.74      3.97 o
 -10   0  20        5.15        7.87      1.70 o
  -8   0  20      286.34      273.25      7.03 o
  -6   0  20      101.87       88.32      4.37 o
  -4   0  20       16.09       20.41      3.81 o
  -2   0  20      319.99      427.31     32.22 o
   0   0  20      688.80      853.82     55.30 o
   2   0  20      800.00      923.22     27.14 o
   4   0  20       86.71       89.10      3.50 o
   6   0  20        0.98        0.40      1.80 o
 -17   1  20      113.42       92.37      2.49 o
 -16   1  20       20.61       16.65      1.98 o
 -15   1  20       26.62       29.77      1.90 o
 -14   1  20        0.09        2.46      1.06 o
 -13   1  20       22.27       27.11      1.83 o
 -12   1  20       28.21       21.76      1.29 o
 -11   1  20      369.13      430.12      6.55 o
 -10   1  20        0.26        0.94      1.23 o
  -9   1  20       63.66       78.02      2.00 o
  -8   1  20      100.53      131.89      2.36 o
  -7   1  20       72.32       61.97      1.73 o
  -6   1  20       24.49       26.11      1.62 o
  -5   1  20      162.81      175.60      5.12 o
  -4   1  20       21.05       28.10      2.83 o
  -3   1  20        6.09        6.51      1.63 o
  -2   1  20       31.91       33.05      3.32 o
  -1   1  20        0.22        0.54      1.55 o
   0   1  20       73.47       70.72      3.33 o
   1   1  20       31.64       29.10      2.01 o
   2   1  20      288.53      318.68      7.98 o
   3   1  20       29.28       33.45      2.44 o
   4   1  20      246.24      236.18      8.65 o
   5   1  20       37.03       31.05      1.55 o
   6   1  20       42.54       32.25      1.64 o
 -16   2  20      194.54      201.94      9.51 o
 -15   2  20       71.64       59.26      3.66 o
 -14   2  20      318.23      316.87     11.09 o
 -13   2  20        4.19        3.19      1.08 o
 -12   2  20      334.62      360.16      7.77 o
 -11   2  20      467.17      510.16      8.55 o
 -10   2  20      131.04      147.28      2.88 o
  -9   2  20        9.76       11.88      1.12 o
  -8   2  20      681.36      769.02     12.30 o
  -7   2  20      136.33      127.09      2.50 o
  -6   2  20      533.56      571.36     10.40 o
  -5   2  20       92.84       98.80      2.67 o
  -4   2  20      284.41      369.28      6.43 o
  -3   2  20      160.47      168.02      9.20 o
  -2   2  20      972.47     1031.21     42.77 o
  -1   2  20       43.22       45.85      2.30 o
   0   2  20      806.30      961.21     34.10 o
   1   2  20      133.02      138.26      2.86 o
   2   2  20      129.29      132.74      3.88 o
   3   2  20      106.62      105.27      4.43 o
   4   2  20       44.34       41.13      1.86 o
   5   2  20       15.23       11.21      1.09 o
   6   2  20       27.51       21.13      2.37 o
 -16   3  20       54.44       42.80      1.96 o
 -15   3  20        0.13        0.58      0.94 o
 -14   3  20       16.67       12.29      1.15 o
 -13   3  20      312.12      336.64     10.19 o
 -12   3  20        9.95       14.55      1.72 o
 -11   3  20      514.98      553.24      5.50 o
 -10   3  20      646.47      643.59      9.02 o
  -9   3  20       52.57       45.74      1.89 o
  -8   3  20      280.04      309.00      4.56 o
  -7   3  20      130.90      131.86      2.20 o
  -6   3  20        3.05        2.21      1.38 o
  -5   3  20      396.41      400.78      6.49 o
  -4   3  20        0.77        3.11      1.35 o
  -3   3  20       90.07       94.13      3.85 o
  -2   3  20      846.94      911.19     19.91 o
  -1   3  20       31.47       35.54      1.72 o
   0   3  20        6.73       10.76      1.19 o
   1   3  20       14.04       11.10      1.20 o
   2   3  20       15.22       20.85      1.49 o
   3   3  20       72.42       63.53      1.94 o
   4   3  20       71.70       71.37      3.14 o
   5   3  20        6.77        5.87      1.12 o
 -15   4  20        3.12        5.84      1.41 o
 -14   4  20      111.90      104.50      2.47 o
 -13   4  20       20.88       21.56      1.27 o
 -12   4  20      254.31      259.32      4.61 o
 -11   4  20       92.69       70.72      9.48 o
 -10   4  20      340.94      369.63      4.41 o
  -9   4  20       12.31       13.12      1.18 o
  -8   4  20      476.46      517.22      5.48 o
  -7   4  20      254.93      256.06      3.58 o
  -6   4  20       78.65       96.33      3.64 o
  -5   4  20      466.34      534.29      6.26 o
  -4   4  20      652.13      715.44     16.67 o
  -3   4  20        1.43        1.90      1.14 o
  -2   4  20       43.03       42.01      1.86 o
  -1   4  20      139.94      154.86      3.65 o
   0   4  20       42.67       55.57      1.75 o
   1   4  20       43.29       41.10      1.88 o
   2   4  20        8.16        9.69      1.10 o
   3   4  20      114.93       91.57      3.53 o
   4   4  20        1.83        5.29      1.11 o
   5   4  20        9.95       11.71      2.37 o
 -15   5  20        6.60        9.14      1.26 o
 -14   5  20      154.76      146.91      3.07 o
 -13   5  20       59.78       50.75      1.47 o
 -12   5  20      118.99      128.45      2.64 o
 -11   5  20       14.90       19.95      1.44 o
 -10   5  20       50.52       47.55      2.30 o
  -9   5  20       13.92       16.58      1.29 o
  -8   5  20      356.72      390.93      8.22 o
  -7   5  20       19.97       25.69      1.44 o
  -6   5  20        2.89        3.73      1.21 o
  -5   5  20      228.31      229.48      5.76 o
  -4   5  20       18.38       12.87      1.42 o
  -3   5  20      120.69      133.60     12.22 o
  -2   5  20      442.12      436.48     16.90 o
  -1   5  20        0.05        1.85      1.17 o
   0   5  20        8.34        9.82      1.35 o
   1   5  20       45.50       42.18      2.63 o
   2   5  20        5.50        7.74      0.99 o
   3   5  20      270.28      245.00      4.11 o
   4   5  20      142.20      127.76      4.50 o
 -13   6  20       55.73       44.10      1.42 o
 -12   6  20       74.23       59.57      1.55 o
 -11   6  20        8.14        7.12      2.14 o
 -10   6  20       72.99       76.26      2.01 o
  -9   6  20        6.24        6.37      1.03 o
  -8   6  20      128.00      130.78      4.65 o
  -7   6  20       18.79       17.12      1.37 o
  -6   6  20      175.35      185.31      7.70 o
  -5   6  20      144.51      148.27      6.10 o
  -4   6  20      107.63      104.15      2.77 o
  -3   6  20       13.59       13.01      1.32 o
  -2   6  20       17.26       12.97      1.11 o
  -1   6  20       74.72       75.92      4.27 o
   0   6  20       12.37        6.09      1.14 o
   1   6  20       77.99       70.61      4.70 o
   2   6  20       32.96       17.73      1.44 o
 -12   7  20      275.47      241.52      4.68 o
 -11   7  20        2.53        2.08      1.37 o
 -10   7  20      216.38      175.10      3.93 o
  -9   7  20       33.99       35.06      1.52 o
  -8   7  20      144.03      114.73      2.42 o
  -7   7  20        4.60        1.53      1.07 o
  -6   7  20       54.68       54.96      1.89 o
  -5   7  20      157.26      134.05      7.86 o
  -4   7  20      290.77      276.42      6.30 o
  -3   7  20       33.80       23.56      1.33 o
  -2   7  20      562.69      559.51      5.01 o
  -1   7  20      137.05      108.98      3.05 o
   0   7  20      428.07      435.75     23.77 o
   1   7  20       42.40       39.43      1.78 o
  -9   8  20      408.54      343.02      3.73 o
  -8   8  20        2.13        1.31      1.01 o
  -7   8  20        4.12        3.98      1.27 o
  -6   8  20        3.63        2.10      1.10 o
  -5   8  20        4.53        4.51      1.11 o
  -4   8  20        5.38        5.33      1.16 o
  -3   8  20      145.11      121.83      3.10 o
  -2   8  20       11.26        2.77      1.18 o
  -1   8  20       39.21       23.11      2.26 o
 -15   0  21       29.81       15.83      9.94 o
 -13   0  21      133.54      154.69      4.23 o
 -11   0  21      863.88      849.64     25.30 o
  -9   0  21     1528.46     1786.13     38.90 o
  -7   0  21      294.74      370.24     13.16 o
  -5   0  21      695.36      880.00     12.01 o
  -3   0  21       67.56       58.85      3.88 o
  -1   0  21      684.18      705.17     92.49 o
   1   0  21       40.19       29.71      2.55 o
   3   0  21      623.40      592.88     69.63 o
   5   0  21       53.25       32.06      2.61 o
 -16   1  21       26.25       27.32      2.96 o
 -15   1  21      107.07       98.82      2.88 o
 -14   1  21        4.09        2.56      1.14 o
 -13   1  21       88.86       79.08      2.28 o
 -12   1  21       14.79       13.03      1.22 o
 -11   1  21       19.09       19.29      1.29 o
 -10   1  21      297.55      318.09      4.86 o
  -9   1  21       48.61       46.03      1.57 o
  -8   1  21       56.65       46.01      2.00 o
  -7   1  21      336.26      396.85      5.57 o
  -6   1  21      394.24      453.89     17.37 o
  -5   1  21      198.57      190.15      7.89 o
  -4   1  21      778.74      886.00     24.40 o
  -3   1  21        7.48        5.93      1.64 o
  -2   1  21      669.88      723.93     38.63 o
  -1   1  21        0.35        3.10      1.33 o
   0   1  21       25.17       22.86      1.54 o
   1   1  21      283.55      312.14     12.72 o
   2   1  21       53.79       41.74      1.98 o
   3   1  21       33.06       30.35      1.67 o
   4   1  21        0.14        1.51      1.07 o
   5   1  21        7.62        7.97      2.04 o
 -16   2  21       17.94       14.85      1.62 o
 -15   2  21        1.67        2.50      1.16 o
 -14   2  21       30.11       29.09      1.58 o
 -13   2  21      114.04      125.73     14.17 o
 -12   2  21      277.25      296.24      5.40 o
 -11   2  21      249.50      259.65      4.39 o
 -10   2  21      429.98      482.62      8.02 o
  -9   2  21      865.60      954.14     17.58 o
  -8   2  21        6.24        9.85      1.15 o
  -7   2  21      530.17      551.03      6.46 o
  -6   2  21       84.88       79.09      2.42 o
  -5   2  21      345.88      414.09      7.84 o
  -4   2  21        9.70       10.09      2.02 o
  -3   2  21      150.67      135.03     11.67 o
  -2   2  21      446.78      397.96      6.55 o
  -1   2  21       31.15       19.61      1.69 o
   0   2  21       21.53       20.66      1.39 o
   1   2  21       52.04       55.63      1.91 o
   2   2  21      166.79      153.28     11.07 o
   3   2  21       63.51       47.14      1.82 o
   4   2  21      122.64      113.24      4.10 o
 -15   3  21      206.84      164.52      7.18 o
 -14   3  21       55.53       45.92      1.71 o
 -13   3  21      265.03      259.67      8.46 o
 -12   3  21      124.28      123.55      3.03 o
 -11   3  21      211.75      222.91      5.22 o
 -10   3  21       11.11        9.93      1.20 o
  -9   3  21       13.18       10.05      1.19 o
  -8   3  21      107.31       87.57      3.17 o
  -7   3  21        1.49        2.66      1.15 o
  -6   3  21      128.73      118.68      2.69 o
  -5   3  21      122.81      137.18      5.21 o
  -4   3  21      176.84      177.71      3.64 o
  -3   3  21       34.45       30.67      2.81 o
  -2   3  21       39.10       39.15      1.92 o
  -1   3  21       93.69       98.28      6.94 o
   0   3  21      292.12      275.38      9.80 o
   1   3  21      134.73      115.33      4.42 o
   2   3  21      109.72       99.95      4.76 o
   3   3  21       29.49       21.89      1.60 o
   4   3  21        1.84        1.77      2.17 o
 -14   4  21       48.84       47.20      1.95 o
 -13   4  21      104.74       99.71      3.17 o
 -12   4  21       56.14       52.95      1.49 o
 -11   4  21      127.01      130.03      2.63 o
 -10   4  21       54.73       46.70      6.56 o
  -9   4  21        4.63        6.36      0.97 o
  -8   4  21      192.03      191.64      6.76 o
  -7   4  21        0.33       -0.29      1.03 o
  -6   4  21        0.00        2.58      1.17 o
  -5   4  21        4.34        4.31      1.24 o
  -4   4  21       98.60       94.13      3.51 o
  -3   4  21      102.21       84.58      4.44 o
  -2   4  21       42.48       43.52      3.43 o
  -1   4  21      312.37      294.86     25.00 o
   0   4  21        6.04        8.14      1.24 o
   1   4  21       55.33       43.84      3.73 o
   2   4  21       13.28       11.97      1.36 o
   3   4  21       25.69       21.32      1.91 o
 -13   5  21      451.48      398.89      4.58 o
 -12   5  21      113.59      116.00      3.17 o
 -11   5  21       55.58       41.29      1.98 o
 -10   5  21      135.93      120.35      2.69 o
  -9   5  21      354.64      352.81     10.46 o
  -8   5  21      138.17      155.42      3.32 o
  -7   5  21       19.10       20.17      1.33 o
  -6   5  21       20.37       17.21      1.11 o
  -5   5  21        0.14        0.98      1.19 o
  -4   5  21       65.55       66.34      2.26 o
  -3   5  21      408.73      446.83      6.03 o
  -2   5  21        7.58        4.71      1.28 o
  -1   5  21       83.16       69.74      5.33 o
   0   5  21       39.41       34.91      2.07 o
   1   5  21       38.59       31.09      1.73 o
   2   5  21      155.72      119.31     11.20 o
 -12   6  21      217.84      213.45      3.63 o
 -11   6  21       40.89       28.44      1.21 o
 -10   6  21        0.57        1.21      0.82 o
  -9   6  21       60.92       52.15      1.99 o
  -8   6  21      146.04      146.12      3.79 o
  -7   6  21       96.05       94.52      2.26 o
  -6   6  21      227.85      219.26     13.73 o
  -5   6  21        7.68       10.60      1.39 o
  -4   6  21       97.50      105.12      3.28 o
  -3   6  21       11.47       12.31      1.53 o
  -2   6  21      383.76      356.90      7.29 o
  -1   6  21      158.00      145.55      3.13 o
   0   6  21      306.45      241.15      8.71 o
 -10   7  21      316.97      262.27      7.93 o
  -9   7  21      124.70       94.93      3.00 o
  -8   7  21       52.19       36.98      1.59 o
  -7   7  21      229.28      214.18      4.27 o
  -6   7  21       77.31       67.33      3.12 o
  -5   7  21      193.23      169.52      3.41 o
  -4   7  21       99.74      101.06      3.05 o
  -3   7  21        3.11        3.04      1.25 o
  -2   7  21       17.07        8.76      2.14 o
 -14   0  22      389.72      209.10    112.91 o
 -12   0  22      131.09      119.32      4.82 o
 -10   0  22      600.03      596.49     18.79 o
  -8   0  22       22.23       25.99      2.34 o
  -6   0  22       47.99       41.52      3.10 o
  -4   0  22      190.39      225.22      6.01 o
  -2   0  22      209.63      249.56      5.90 o
   0   0  22      172.25      215.06      4.82 o
   2   0  22      869.68      683.42     31.69 o
 -15   1  22       60.55       45.88      1.78 o
 -14   1  22       39.27       29.62      1.52 o
 -13   1  22       66.72       62.14      1.84 o
 -12   1  22        5.80        4.62      1.01 o
 -11   1  22      581.16      545.50     10.09 o
 -10   1  22        1.13        2.12      1.14 o
  -9   1  22      357.05      347.62     15.37 o
  -8   1  22        2.28        0.99      1.25 o
  -7   1  22       92.90      102.02      3.43 o
  -6   1  22        3.68        3.25      1.56 o
  -5   1  22       11.65       18.20      1.86 o
  -4   1  22      130.44      147.12      3.50 o
  -3   1  22      607.55      730.93     10.03 o
  -2   1  22      266.54      242.80     22.46 o
  -1   1  22      108.80       94.94      7.56 o
   0   1  22       13.21       12.22      1.17 o
   1   1  22       48.06       38.13      2.48 o
   2   1  22       22.27       16.24      2.42 o
   3   1  22      425.62      401.77      7.73 o
 -14   2  22      148.86      126.88      3.13 o
 -13   2  22      276.57      248.20      4.92 o
 -12   2  22      189.16      186.18      2.88 o
 -11   2  22        0.18        1.82      1.00 o
 -10   2  22       71.88       77.95      3.42 o
  -9   2  22       58.14       65.26      2.32 o
  -8   2  22      179.04      180.78      4.51 o
  -7   2  22       82.49       92.20      3.44 o
  -6   2  22       10.38        8.27      1.47 o
  -5   2  22        6.24        3.64      1.43 o
  -4   2  22        3.38        1.53      1.56 o
  -3   2  22      380.06      448.08     21.09 o
  -2   2  22      166.73      130.14     11.71 o
  -1   2  22       88.10       59.11      4.95 o
   0   2  22        3.49        4.97      1.11 o
   1   2  22      173.02      116.94     12.87 o
   2   2  22        9.90        9.65      1.40 o
   3   2  22       77.97       65.36      2.44 o
 -14   3  22        0.83        2.88      0.95 o
 -13   3  22      142.22      117.98      3.36 o
 -12   3  22        9.04        6.00      0.97 o
 -11   3  22       19.24       16.83      2.59 o
 -10   3  22      184.61      170.68      8.27 o
  -9   3  22      246.34      248.26      3.76 o
  -8   3  22       82.37       91.36      2.94 o
  -7   3  22      277.79      290.41      3.42 o
  -6   3  22      220.25      238.94      3.92 o
  -5   3  22        7.63        8.29      1.44 o
  -4   3  22      234.83      244.53      4.89 o
  -3   3  22      336.55      330.35      5.73 o
  -2   3  22       38.02       28.17      3.85 o
  -1   3  22      337.69      285.62     29.79 o
   0   3  22      181.41      134.82      9.74 o
   1   3  22       30.51       33.20      2.24 o
   2   3  22       40.71       27.61      3.69 o
 -13   4  22       27.47       24.69      1.14 o
 -12   4  22        2.90        2.99      0.79 o
 -11   4  22       93.51       80.50      3.89 o
 -10   4  22      177.82      135.63     21.65 o
  -9   4  22       39.39       34.72      3.04 o
  -8   4  22       21.96       20.24      1.37 o
  -7   4  22       20.81       13.17      1.15 o
  -6   4  22       26.42       23.95      1.43 o
  -5   4  22       33.69       22.76      1.45 o
  -4   4  22      130.04      119.20      3.40 o
  -3   4  22      167.29      149.35     15.45 o
  -2   4  22        0.78        0.48      1.72 o
  -1   4  22       54.40       47.12      3.44 o
   0   4  22        6.28        2.23      1.87 o
   1   4  22       63.72       48.55      2.16 o
 -12   5  22       94.15       72.16      2.38 o
 -11   5  22      149.34      117.47      2.80 o
 -10   5  22       57.66       55.19      2.10 o
  -9   5  22       68.35       57.66      2.16 o
  -8   5  22       27.10       18.98      1.13 o
  -7   5  22       55.12       36.15      2.28 o
  -6   5  22        4.74        2.14      1.09 o
  -5   5  22       61.58       55.10      2.37 o
  -4   5  22        6.30        4.74      1.45 o
  -3   5  22      126.78      103.35      5.22 o
  -2   5  22       85.14       74.10      2.87 o
  -1   5  22      119.49      115.81      9.11 o
   0   5  22       12.45        8.30      1.67 o
 -10   6  22      235.38      223.36      5.37 o
  -9   6  22      195.05      171.63      4.11 o
  -8   6  22        3.44        4.11      1.16 o
  -7   6  22      130.15      125.30      3.43 o
  -6   6  22       19.65        9.59      1.52 o
  -5   6  22       28.85       24.06      1.69 o
  -4   6  22       33.77       26.22      1.67 o
  -3   6  22        5.72        5.83      2.67 o
  -2   6  22       11.73       16.31      2.62 o
 -13   0  23       15.46        6.01      1.41 o
 -11   0  23       51.09       35.04      1.68 o
  -9   0  23        1.81        2.64      1.43 o
  -7   0  23       16.25        9.88      1.56 o
  -5   0  23      547.61      719.42     23.72 o
  -3   0  23       33.01       35.99      4.25 o
  -1   0  23       36.40       24.50      1.83 o
   1   0  23        4.13        4.93      2.10 o
 -13   1  23        0.16        0.73      1.00 o
 -12   1  23      286.48      229.02      8.19 o
 -11   1  23       28.79       19.38      1.22 o
 -10   1  23        4.18        2.37      1.19 o
  -9   1  23        0.01       -0.51      1.04 o
  -8   1  23       28.30       26.58      2.11 o
  -7   1  23       72.64       69.77      2.84 o
  -6   1  23      209.53      234.44      6.43 o
  -5   1  23        0.91        4.36      1.38 o
  -4   1  23      109.23      120.95      2.97 o
  -3   1  23       11.57       16.48      1.43 o
  -2   1  23     1509.91     1725.26     10.24 o
  -1   1  23       36.46       26.02      1.38 o
   0   1  23      261.92      262.77      3.29 o
   1   1  23      205.98      175.11      3.79 o
 -13   2  23        1.14        0.06      1.31 o
 -12   2  23        8.61        5.32      1.51 o
 -11   2  23       16.30       10.41      1.26 o
 -10   2  23      286.75      260.20      6.27 o
  -9   2  23      122.24      116.71      2.62 o
  -8   2  23       49.03       49.09      2.41 o
  -7   2  23       71.80       76.50      2.81 o
  -6   2  23       88.97      108.35      3.85 o
  -5   2  23      340.30      380.41      8.99 o
  -4   2  23      373.00      374.13     18.56 o
  -3   2  23      226.13      273.10     17.33 o
  -2   2  23      111.89      103.52      5.13 o
  -1   2  23       18.24       19.85      1.41 o
   0   2  23        3.01        2.94      1.18 o
   1   2  23        0.40        2.38      2.20 o
 -13   3  23        2.56        1.80      1.73 o
 -12   3  23        0.42        1.60      1.46 o
 -11   3  23      134.69      120.05      3.41 o
 -10   3  23       69.13       64.92      2.70 o
  -9   3  23        0.24        0.24      1.14 o
  -8   3  23       18.08       15.28      1.26 o
  -7   3  23       22.50       24.82      1.41 o
  -6   3  23       56.31       46.96      1.62 o
  -5   3  23        2.55        1.40      1.01 o
  -4   3  23      102.77      112.39      3.82 o
  -3   3  23      155.40      168.34      4.25 o
  -2   3  23       88.94       61.68      2.14 o
  -1   3  23       30.37       25.34      1.48 o
   0   3  23      308.94      279.73     17.46 o
 -11   4  23      321.35      305.94      5.34 o
 -10   4  23      300.75      309.42      4.78 o
  -9   4  23        8.30        6.24      1.86 o
  -8   4  23      276.93      239.12      7.44 o
  -7   4  23        0.30        2.18      1.12 o
  -6   4  23      139.07      118.16      2.21 o
  -5   4  23       25.81       22.84      1.36 o
  -4   4  23       28.16       28.55      2.12 o
  -3   4  23       51.19       41.89      2.16 o
  -2   4  23       36.59       33.13      1.43 o
  -1   4  23       12.92       11.00      1.19 o
 -10   5  23       44.24       39.54      2.55 o
  -9   5  23      198.37      170.57      4.63 o
  -8   5  23      180.34      173.89     10.14 o
  -7   5  23        9.31       11.08      3.01 o
  -6   5  23       59.34       50.52      3.00 o
  -5   5  23       10.76        5.67      1.30 o
  -4   5  23        0.66        1.72      1.08 o
  -3   5  23       13.96       12.37      1.21 o
 -10   0  24      156.32      147.47      5.18 o
  -8   0  24        3.56        3.36      1.91 o
  -6   0  24      448.76      489.14     20.30 o
  -4   0  24      415.65      536.40      7.02 o
  -2   0  24      271.61      271.23      3.96 o
 -11   1  24      342.38      249.20      3.99 o
 -10   1  24      132.00      104.73      3.29 o
  -9   1  24      364.26      335.01     10.14 o
  -8   1  24        4.82        2.42      1.10 o
  -7   1  24      123.86      150.16      3.31 o
  -6   1  24        6.09        3.84      1.09 o
  -5   1  24      618.64      650.97      7.33 o
  -4   1  24        2.87       -0.03      1.34 o
  -3   1  24       46.52       46.40      2.20 o
  -2   1  24        0.64        3.15      1.20 o
  -1   1  24       16.73        7.18      1.96 o
 -11   2  24        6.62        3.54      1.38 o
 -10   2  24        0.52        1.83      1.73 o
  -9   2  24       69.85       61.63      1.94 o
  -8   2  24       33.19       29.13      1.55 o
  -7   2  24      141.52      136.44      2.97 o
  -6   2  24       71.45       61.24      2.71 o
  -5   2  24       36.92       30.36      1.72 o
  -4   2  24       82.50       68.62      2.91 o
  -3   2  24      267.60      261.31      5.17 o
  -2   2  24       32.51       26.16      1.56 o
 -10   3  24      229.71      199.05      4.47 o
  -9   3  24      128.89      117.51      3.03 o
  -8   3  24       69.85       64.31      1.85 o
  -7   3  24       69.96       62.44      2.38 o
  -6   3  24       37.34       36.73      3.69 o
  -5   3  24      121.15      122.64      2.85 o
  -4   3  24      107.77       96.55      2.39 o
  -3   3  24       54.60       46.65      1.52 o
  -8   4  24       16.38       16.43      2.28 o
  -7   4  24        0.31        1.96      1.94 o
  -6   4  24       66.90       59.88      3.06 o
  -5   4  24       88.79       75.33      2.94 o
  -7   0  25       53.88       42.23      2.81 o
  -5   0  25        1.66        4.46      1.99 o
  -8   1  25       19.96       14.57      1.40 o
  -7   1  25        8.31        8.87      1.98 o
  -6   1  25       17.14       15.42      1.52 o
  -5   1  25       13.61       10.79      4.78 o
 
